# Supplementary material for: Discovering Implied Serial Order Through Model-Free and Model-Based Learning
Source: Front Neurosci. 2019 Aug 20;13:878. doi: 10.3389/fnins.2019.00878 (PMC6710392; doi:10.3389/fnins.2019.00878)
Supplement: Supplementary file 1 [file Data_Sheet_1.ZIP]

Archive with 11 entries (8 files):
- Electronic Supplement/
- Electronic Supplement/.Rhistory
- Electronic Supplement/pair_model.stan
- Electronic Supplement/.DS_Store
- __MACOSX/
- __MACOSX/Electronic Supplement/
- __MACOSX/Electronic Supplement/._.DS_Store
- Electronic Supplement/ComparativeTIAlgorithms.R
- __MACOSX/Electronic Supplement/._ComparativeTIAlgorithms.R
- Electronic Supplement/Hubble-TI.csv
- __MACOSX/Electronic Supplement/._Hubble-TI.csv
