# Supplementary material for: Discovering Implied Serial Order Through Model-Free and Model-Based Learning
Source: Front Neurosci. 2019 Aug 20;13:878. doi: 10.3389/fnins.2019.00878 (PMC6710392; doi:10.3389/fnins.2019.00878)
Supplement: Supplementary file 1 [file Data_Sheet_1.ZIP › Electronic Supplement/pair_model.stan]

// saved as pair_model.stan
data{
	int<lower=1> N;                    // Number of observations
	int<lower=1> P;                    // Number of pairs
	int<lower=1> pairID[N];            // Pair ID
	real trials[N];                    // Trial number
	int<lower=0, upper=1> response[N]; // Behavior (0=Incorrect, 1=Correct)
}
parameters{
	real intercept[P];
	real slope[P];
}
model{
	real mu[N];
	intercept ~ normal(0,3);
	slope ~ normal(0,0.1);
	for ( n in 1:N ) {
		mu[n] = intercept[pairID[n]] + slope[pairID[n]]*trials[n];
	}
	response ~ bernoulli_logit(mu);
}
