# Supplementary material for: Discovering Implied Serial Order Through Model-Free and Model-Based Learning
Source: Front Neurosci. 2019 Aug 20;13:878. doi: 10.3389/fnins.2019.00878 (PMC6710392; doi:10.3389/fnins.2019.00878)
Supplement: Supplementary file 1 [file Data_Sheet_1.ZIP › Electronic Supplement/ComparativeTIAlgorithms.R]

#===========================================
#========Comparison of TI Algorithms========
#===========================================

#====================
#====Front Matter====
#====================
library(rethinking)
library(readr)
setwd("/Users/gregjensen/Projects/Academia/0 - In Preparation/**The Vince Ferrera Back Catalog/Comparative TI Algorithms")

#========================================
#====Stan Analysis of Monkey Behavior====
#========================================

pair_machine_p <- stan_model(file="pair_model.stan")

#L <- 9
#ntrials <- 1000
#stims <- matrix(0,ntrials,2)
#stims[,1] <- sample(1:(L-1),replace=TRUE,ntrials)
#stims[,2] <- stims[,1]+1
#stims[201:800,1] <- 7
#stims[201:800,2] <- 8

Behav <- read_csv("Hubble-TI.csv")
Behav$sessID <- coerce_index(Behav$session)
pairs <- cbind(c(1,2,3,4,5,6,1,2,3,4,5,1,2,3,4,1,2,3,1,2,1),c(2,3,4,5,6,7,3,4,5,6,7,4,5,6,7,5,6,7,6,7,7))
Behav$pairs <- Behav$outcome
for (i in 1:21) {
	dex <- (Behav$target==pairs[i,1])&(Behav$distractor==pairs[i,2])
	Behav$pairs[dex] <- i
}

dex <- (Behav$trial>=0)&(Behav$trial<210)
dmn <- median(Behav$trial[dex])
cyc <- 2000
dat <- list(N=length(Behav$outcome[dex]), P=21, pairID=Behav$pairs[dex], trials=Behav$trial[dex]-dmn, response=Behav$outcome[dex])
pair_output <- sampling(pair_machine_p, data=dat, iter=cyc*2, warmup=cyc, chains=1, cores=1, control=list(adapt_delta=0.99,max_treedepth=15))
q <- extract.samples(pair_output)
q$p0 <- matrix(0,cyc,21)
q$p210 <- matrix(0,cyc,21)
for (i in 1:cyc) {
	for (j in 1:21) {
		q$p0[i,j] <- inv_logit(q$intercept[i,j] + q$slope[i,j]*(-dmn),1)
		q$p210[i,j] <- inv_logit(q$intercept[i,j] + q$slope[i,j]*((-dmn)+210),1)
	}
}

output <- matrix(0,21,6)
for (i in 1:21) {
	output[i,1] <- mean(q$p210[,i])
	output[i,2] <- quantile(q$p210[,i],.975) - mean(q$p210[,i])
	output[i,3] <- mean(q$p210[,i]) - quantile(q$p210[,i],.025)
	output[i,4:5] <- quantile(q$p210[,i],c(.1,.9))
	output[i,6] <- mean(dat$response[(dat$pairID==i)&(dat$trials>=(168-dmn))&(dat$trials<(210-dmn))])
}

clip <- pipe("pbcopy", "w")
write.table(output, file=clip,sep="\t")
close(clip)


ab <- matrix(0,21,4)
for (i in 1:21) {
	mu <- mean(q$p0[,i])
	v <- (mu*(1-mu))/var(q$p0[,i])
	ab[i,1] <- mu*v
	ab[i,2] <- ((1-mu)*v)
	mu <- mean(q$p210[,i])
	v <- (mu*(1-mu))/var(q$p210[,i])
	ab[i,3] <- mu*v
	ab[i,4] <- ((1-mu)*v)
}

#===================================
#====Model Function Specification===
#===================================

#==Q-Learning (Watkins 1992)==
qlrn <- function(stims,L,Lrn,Luce,Gmma,RespBool=FALSE,Resp=NULL,ReinBool=FALSE,Rein=NULL,Symmetry=TRUE) {
	ntrials <- length(stims[,1])
	xbar <- matrix(0,L,ntrials)
	correct_prob <- rep(0,ntrials)
	if (RespBool==FALSE) {
		Resp <- rep(0,ntrials)
	}
	if (ReinBool==FALSE) {
		Rein <- rep(1,ntrials)
	}
	Outcomes <- cbind(c(Rein,0),rep(0,ntrials+1))
	
	Q <- rep(0.5,L)
	for (i in 1:ntrials) {
		xbar[,i] <- Q
		dex <- c(stims[i,1],stims[i,2])
		V <- Luce*Q[dex]
		p <- exp(V[1])/sum(exp(V))
		correct_prob[i] <- p
		if (RespBool==FALSE) {
			Resp[i] <- sample(c(1,0),1,prob=c(p,1-p))
		}
		if (Resp[i] == 1) {
			Chs <- dex[1]
			Nch <- dex[2]
		} else {
			Chs <- dex[2]
			Nch <- dex[1]
			Outcomes[i,1:2] <- Outcomes[i,2:1]
		}
		if (i < ntrials) {
			Q[Chs] <- Q[Chs] + Lrn*(Outcomes[i,1] + Gmma*max(c(Q[stims[i+1,1]],Q[stims[i+1,2]])) - Q[Chs])
		} else {
			Q[Chs] <- Q[Chs] + Lrn*(Outcomes[i,1] - Q[Chs])
		}
		if (Symmetry==TRUE) {
			if (i < ntrials) {
				Q[Nch] <- Q[Nch] + Lrn*(Outcomes[i,2] + Gmma*max(c(Q[stims[i+1,1]],Q[stims[i+1,2]])) - Q[Nch])
			} else {
				Q[Nch] <- Q[Nch] + Lrn*(Outcomes[i,2] - Q[Nch])
			}
		}
		
	}
	
	output <- list("Q" = xbar, "choices" = correct_prob, "resps" = Resp, "reins" = Outcomes[1:ntrials,1])
	return(output)
}

#==Value Transfer Model (von Fersen et al. 1991; Kumaran et al. 2016)==
vtm <- function(stims,L,Lrn,Luce,Tran,RespBool=FALSE,Resp=NULL,ReinBool=FALSE,Rein=Null,Symmetry=TRUE) {
	inv_logit <- function( x ) {
		p <- 1/(1+exp(-x))
		p <- ifelse(x==Inf,1,p)
		return(p)
	}
	
	ntrials <- length(stims[,1])
	xbar <- matrix(0,L,ntrials)
	correct_prob <- rep(0,ntrials)
	if (RespBool==FALSE) {
		Resp <- rep(0,ntrials)
	}
	if (ReinBool==FALSE) {
		Rein <- rep(1,ntrials)
	}
	
	V <- rep(0,L)
	for (i in 1:ntrials) {
		xbar[,i] <- V
		dex <- c(stims[i,1],stims[i,2])
		v <- V[dex]
		p <- inv_logit(Luce*(v[1] - v[2]))
		correct_prob[i] <- p
		if (RespBool==FALSE) {
			Resp[i] <- sample(c(1,0),1,prob=c(p,1-p))
		}
		if (Resp[i] == 1) {
			Chs <- stims[i,1]
			Alt <- stims[i,2]
			V[Chs] <- V[Chs] + Lrn*(Rein[i] - V[Chs]) + Tran*Lrn*V[Alt]
			if (Symmetry==TRUE) {
				V[Alt] <- V[Alt] + Lrn*(0 - V[Alt]) + Tran*Lrn*V[Chs]
			}
		} else {
			Chs <- stims[i,2]
			Alt <- stims[i,1]
			V[Chs] <- V[Chs] + Lrn*(0 - V[Chs]) + Tran*Lrn*V[Alt]
			if (Symmetry==TRUE) {
				V[Alt] <- V[Alt] + Lrn*(Rein[i] - V[Alt]) + Tran*Lrn*V[Chs]
			}
			Rein[i] <- 0
		}
	}
	
	output <- list("V" = xbar, "choices" = correct_prob, "resps" = Resp, "reins" = Rein)
	return(output)
}

#==RL-REMERGE (Kumaran & McClelland 2012)==
remerge <- function(stims,L,Temp,C,Luce,Lrn,RespBool=FALSE,Resp=NULL,ReinBool=FALSE,Rein=NULL,Symmetry=TRUE,Counterfactual=TRUE) {
	inv_logit <- function( x, Temp ) {
		p <- 1/(1+exp(-x*Temp))
		p <- ifelse(x==Inf,1,p)
		return(p)
	}
	
	hedged_softmax <- function( x, C, Temp ) {
		ex <- exp(x*Temp)
		p <- ex/(C^Temp + sum(ex))
		return(p)
	}
	
	cnet <- function( k, w, y, extrn ) {
		cn <- sum(w*y) + 0.5*extrn
		return(cn)
	}
	
	net <- function( lambda, cn1, cn0 ) {
		n <- lambda*cn1 + (1-lambda)*cn0
		return(n)
	}
	
	stimulate_network <- function(ne,pairs,dex){
		L <- length(ne$f0)
		npairs <- length(ne$c0)
		sv <- ne$seen>0
		f_extrn <- ne$fcgrid[dex[3],]
		c_extrn <- 1.0*((ne$fcgrid[,dex[1]]+ne$fcgrid[,dex[2]])>0)
		for (q in 1:100) {
			for (i in 1:L) {
				ne$f2[i] <- net(0.2,cnet(i,ne$fcgrid[,i]*sv,ne$c1*sv,f_extrn[i]),cnet(i,ne$fcgrid[,i]*sv,ne$c0*sv,f_extrn[i]))
				ne$r2[i] <- net(0.2,cnet(i,ne$crgrid[,i]*sv,ne$c1*sv,f_extrn[i]),cnet(i,ne$crgrid[,i]*sv,ne$c0*sv,f_extrn[i]))
			}
			for (i in 1:npairs) {
				ne$c2[i] <- sv[i]*net(0.2,cnet(i,ne$fcgrid[i,]*sv[i],ne$f1,c_extrn[i]),cnet(i,ne$fcgrid[i,]*sv[i],ne$f0,c_extrn[i]))
			}
			ne$f0 <- ne$f1
			ne$f1 <- inv_logit(ne$f2,Temp)
			ne$c0 <- ne$c1
			ne$c1 <- sv*hedged_softmax(ne$c2,C,Temp)
			ne$r0 <- ne$r1
			ne$r1 <- inv_logit(ne$r2,Temp)
		}
		return(ne)
	}
	
	npairs <- L*(L-1)/2
	pairs <- matrix(0,npairs,2)
	dex <- 0
	for (i in 1:(L-1)) {
		for (j in 1:(L-i)) {
			dex <- dex+1
			pairs[dex,1] <- j
			pairs[dex,2] <- j+i
		}
	}
	
	ntrials <- length(stims[,1])
	xbar <- matrix(0,L,ntrials)
	if (Counterfactual==TRUE) {
		pairp <- matrix(0,npairs,ntrials)
	} else {
		pairp <- NULL
	}
	correct_prob <- rep(0,ntrials)
	if (RespBool==FALSE) {
		Resp <- rep(0,ntrials)
	}
	if (ReinBool==FALSE) {
	  Rein <- rep(1,ntrials)
	}
	
	network_elements <- list(f0=rep(0,L), f1=rep(0,L), f2=rep(0,L), c0=rep(0,npairs), c1=rep(0,npairs), c2=rep(0,npairs), r0=rep(0,L), r1=rep(0,L), r2=rep(0,L), fcgrid=matrix(0,npairs,L), crgrid=matrix(0,npairs,L), seen=rep(0,npairs))
	for (i in 1:npairs) {
		network_elements$fcgrid[i,pairs[i,1]] <- 2
		network_elements$fcgrid[i,pairs[i,2]] <- 2
	}
	
	for (s in 1:ntrials) {
		dex <- c(stims[s,1],stims[s,2],0)
		for (i in 1:npairs) {
		  sdex <- sort(stims[s,])
			if ((pairs[i,1]==sdex[1])&(pairs[i,2]==sdex[2])) {
				dex[3] <- i
			}
		}
		network_elements$seen[dex[3]] <- network_elements$seen[dex[3]]+1
		network_elements <- stimulate_network(network_elements,pairs,dex)
		p <- hedged_softmax(network_elements$r1[dex[1:2]],0,Luce)
		correct_prob[s] <- p[1]
		if (Counterfactual==TRUE) {
			for (i in 1:npairs) {
				hypo_network_elements <- network_elements
				hypo_network_elements$seen[i] <- hypo_network_elements$seen[i]+1
				hypo_network_elements <- stimulate_network(hypo_network_elements,pairs,c(pairs[i,],i))
				hp <- hedged_softmax(hypo_network_elements$r1[pairs[i,]],0,Luce)
				pairp[i,s] <- hp[1]
			}
		}
		
		if (RespBool==FALSE) {
			Resp[s] <- sample(c(1,0),1,prob=p)
		}
		if (Symmetry==TRUE) {
		  network_elements$crgrid[dex[3],dex[1]] <- network_elements$crgrid[dex[3],dex[1]] + Lrn*(Rein[s] - network_elements$crgrid[dex[3],dex[1]])
		  network_elements$crgrid[dex[3],dex[2]] <- network_elements$crgrid[dex[3],dex[2]] + Lrn*(-1 - network_elements$crgrid[dex[3],dex[2]])
		} else {
		  if (Resp[s]==0) {
		    network_elements$crgrid[dex[3],dex[2]] <- network_elements$crgrid[dex[3],dex[2]] + Lrn*(-1 - network_elements$crgrid[dex[3],dex[2]])
		  } else {
		    network_elements$crgrid[dex[3],dex[1]] <- network_elements$crgrid[dex[3],dex[1]] + Lrn*(Rein[s] - network_elements$crgrid[dex[3],dex[1]])
		  }
		}
		if (Resp[s]==0) {
		  Rein[s] <- 0
		}
	}
	
	output <- list("choices" = correct_prob, "resps" = Resp, "reins" = Rein, "pairp" = pairp)
	return(output)
}

#==RL-Elo (Williams 1992)==
rlelo <- function(stims,L,Lrn,Luce,RespBool=FALSE,Resp=NULL) {
	inv_logit <- function( x ) {
		p <- 1/(1+exp(-x))
		p <- ifelse(x==Inf,1,p)
		return(p)
	}
	
	ntrials <- length(stims[,1])
	xbar <- matrix(0,L,ntrials)
	correct_prob <- rep(0,ntrials)
	if (RespBool==FALSE) {
		Resp <- rep(0,ntrials)
	}
	
	V <- rep(0,L)
	for (i in 1:ntrials) {
		xbar[,i] <- V
		dex <- c(stims[i,1],stims[i,2])
		v <- V[dex]
		p <- inv_logit(Luce*(v[1] - v[2]))
		correct_prob[i] <- p
		if (RespBool==FALSE) {
			Resp[i] <- sample(c(1,0),1,prob=c(p,1-p))
		}
		V[stims[i,1]] <- V[stims[i,1]] + Lrn*(1)*(1-p)
		V[stims[i,2]] <- V[stims[i,2]] + Lrn*(-1)*(1-p)
	}
	
	output <- list("V" = xbar, "choices" = correct_prob, "resps" = Resp)
	return(output)
}

#==Sequential Monte Carlo (Doucet et al. 2000)==
smc <- function(stims,L,N,Sig,Sig0,Luce,RespBool=FALSE,Resp=NULL,Counterfactual=TRUE) {
	g_smc <- function(x,a,b,Luce) {
		xa <- x[,a]
		xb <- x[,b]
		y <- inv_logit(Luce*(xa-xb))
		return(y)
	}
	
	inv_logit <- function( x ) {
		p <- 1/(1+exp(-x))
		p <- ifelse(x==Inf,1,p)
		return(p)
	}
	
	npairs <- L*(L-1)/2
	pairs <- matrix(0,npairs,2)
	dex <- 0
	for (i in 1:(L-1)) {
		for (j in 1:(L-i)) {
			dex <- dex+1
			pairs[dex,1] <- j
			pairs[dex,2] <- j+i
		}
	}
	
	ntrials <- length(stims[,1])
	xbar <- matrix(0,L,ntrials)
	pairp <- matrix(0,npairs,ntrials)
	correct_prob <- rep(0,ntrials)
	if (RespBool==FALSE) {
		Resp <- rep(0,ntrials)
	}
	
	w_old <- rep(1/N,N)
	w <- rep(0,N)
	
	x <- rnorm(N*L,0,Sig0)
	dim(x) <- c(N,L)
	
	for (i in 1:ntrials) {
		xbar[,i] <- apply(x,2,mean)
		delta <- rnorm(N*L,0,Sig)
		dim(delta) <- c(N,L)
		x <- x+delta
		
		a <- stims[i,1]
		b <- stims[i,2]
		p <- max(c(0,min(c(1,sum((x[,a]>x[,b])*w)))))
		if (Counterfactual==TRUE) {
			for (j in 1:npairs) {
				pairp[j,i] <- max(c(0,min(c(1,sum((x[,pairs[j,1]]>x[,pairs[j,2]])*w)))))
			}
		}
		
		correct_prob[i] <- p
		if (RespBool==FALSE) {
			Resp[i] <- sample(c(1,0),1,prob=c(p,1-p))
		}
		
		w <- g_smc(x,a,b,Luce)*w_old
		w <- w/sum(w)
		
		Neff <- 1/sum(w_old^2)
		if (Neff < 0.25*N) {
			ix <- sample(1:N,N,replace = TRUE,prob=w)
			x <- x[ix,]
			w_old <- rep(1/N,N)
		} else {
			w_old <- w
		}
	}
	output <- list("xbar" = xbar, "choices" = correct_prob, "resps" = Resp, "pairp" = pairp)
	return(output)
}

#==Betasort (Jensen et al. 2015)==
betasort <- function(stims,L,Nois,Rcll,RespBool=FALSE,Resp=NULL,Rapid=FALSE) {
	ntrials <- length(stims[,1])
	xbar <- matrix(0,L,ntrials)
	pstor<- matrix(0,L*2,ntrials)
	rstor<- matrix(0,L*2,ntrials)
	correct_prob <- rep(0,ntrials)
	if (RespBool==FALSE) {
		Resp <- rep(0,ntrials)
	}
	
	P <- matrix(1,L,2)
	R <- matrix(0.1,L,2)
	for (i in 1:ntrials) {
		xbar[,i] <- P[,1]/(P[,1]+P[,2])
		pstor[1:L,i] <- P[,1]
		pstor[(1:L)+L,i] <- P[,2]
		rstor[1:L,i] <- R[,1]
		rstor[(1:L)+L,i] <- R[,2]
		
		
		dex <- c(stims[i,1],stims[i,2])
		if (Rapid==FALSE) {
			p <- 0.5*Nois + (1-Nois)*betasort_p(P[dex[1],1],P[dex[1],2],P[dex[2],1],P[dex[2],2])
			correct_prob[i] <- p
			if (RespBool==FALSE) {
				Resp[i] <- sample(c(1,0),1,prob=c(p,1-p))
			}
		} else {
			p <- 0.5
			if (runif(1) < Nois) {
				r <- rbeta(2,1,1)
			} else {
				r <- rbeta(2,P[dex,1]+0.5,P[dex,2]+0.5)
			}
			if ((r[1]>r[2])&(RespBool==FALSE)) {
				Resp[i] <- 1
			} else {
				Resp[i] <- 0
			}
		}
		
		R <- R*Rcll
		E <- R[,1]/(R[,1]+R[,2])
		R_Rcll <- E/(E+1) + 0.5
		R_Rcll <- rep(1,7)
		
		P[,1] <- P[,1]*R_Rcll*Rcll
		P[,2] <- P[,2]*R_Rcll*Rcll
		V <- P[,1]/(P[,1]+P[,2])
		
		if (Resp[i]==1) {
			R[dex,1] <- R[dex,1]+1
			P[,1] <- P[,1] + V
			P[,2] <- P[,2] + (1-V)
		} else {
			R[dex,2] <- R[dex,2]+1
			P[dex[1],1] <- P[dex[1],1]+1
			P[dex[2],2] <- P[dex[2],2]+1
			for (j in 1:L) {
				if (j!=dex[1] & j!=dex[2]) {
					if (V[dex[1]] > V[j] & V[j] > V[dex[2]]) {
						P[j,1] <- P[j,1] + V[j]
						P[j,2] <- P[j,2] + (1-V[j])
					} else if (V[j] > V[dex[2]]) {
						P[j,1] <- P[j,1] + 1
					} else if (V[dex[1]] > V[j]) {
						P[j,2] <- P[j,2] + 1
					}
				}
			}
		}
	}
	output <- list("V" = xbar, "P" = pstor, "R" = rstor, "choices" = correct_prob, "resps" = Resp)
	return(output)
}

betasort_p <- function(TargA,TargB,DistA,DistB) {
	dbetachoice <- function(x,P) {
		result <- dbeta(x,P[1],P[2])*pbeta(x,P[3],P[4])
		return(result)
	}
	if ((TargA>0.1)&(TargB>0.1)&(DistA>0.1)&(DistB>0.1)) {
		q <- integrate(dbetachoice,0,1,P=c(TargA+0.5,TargB+0.5,DistA+0.5,DistB+0.5))
		result <- q$value
	} else {
		v1 <- rbeta(10000,TargA+0.5,TargB+0.5)
		v2 <- rbeta(10000,DistA+0.5,DistB+0.5)
		result <- mean(v1>v2)
	}
	return(result)
}

#========================================================
#====Parameter Estimation Via Quadratic Approximation====
#========================================================

#==Q-Learning==
#==Parameter Characteristics==
# Lrn  - "Learning Rate"              - Bounded (0,1), probably low
# Luce - "Luce Decision Rule"         - Bounded (0,Inf), probably > 1.0
# Gmma - "Future outcome discounting" - Bounded (0,1)

Lrn <- c(0.05,0.07,0.09,0.11,0.13)
Luce <- c(0.6,1.00,1.4,1.80,2.2)
Gmma <- c(0.9,0.3,0.5,0.7,0.9)
pars <- matrix(0,length(Lrn)*length(Luce)*length(Gmma),3)
dex <- 0
for (i in 1:length(Lrn)) {
	for (j in 1:length(Luce)) {
		for (k in 1:length(Gmma)) {
			dex <- dex+1
			pars[dex,] <- c(Lrn[i],Luce[j],Gmma[k])
		}
	}
}
pars2 <- pars^2

LL <- rep(0,length(pars[,1]))
start_time <- Sys.time()
for (i in 1:length(pars[,1])) {
	for (s in 1:length(unique(Behav$sessID))) {
		dex <- (Behav$sessID==s)&(Behav$trial<21)
		dat <- list(N=length(Behav$outcome[dex]), L=7, targ=Behav$target[dex], dist=Behav$distractor[dex], success=Behav$outcome[dex], trial=Behav$trial[dex])
		stims <- cbind(dat$targ,dat$dist)
		qlrn_output <- qlrn(stims,L=7,pars[i,1],pars[i,2],pars[i,3],RespBool=TRUE,Resp=dat$success)
		p <- qlrn_output$choices
		p[dat$success==0] <- 1-p[dat$success==0]
		l <- log(p)
		l[is.infinite(l)] <- min(l[is.finite(l)])
		LL[i] <- LL[i] + sum(l[(dat$trial>=0)&(dat$trial<21)])
	}
	if (i%%10 == 0) {
		end_time <- Sys.time()
		print(c(i,i/length(pars[,1]),end_time-start_time))
	}
}

q <- lm(LL ~ pars[,1] + pars[,2] + pars[,3] + pars2[,1] + pars2[,2] + pars2[,3])
Lrn <- -q$coefficients[2]/(2*q$coefficients[5])
# Result: Lrn = 0.1381238
Luce <- -q$coefficients[3]/(2*q$coefficients[6])
# Result: Luce = 2.280021
Gmma <- -q$coefficients[4]/(2*q$coefficients[7])
# Result: Gmma = 0.3728916

save.image("CompAlg-RAnalysis.RData")

#==Value Transfer Model==
#==Parameter Characteristics==
# Lrn  - "Learning Rate"      - Bounded (0,1), probably low
# Luce - "Luce Decision Rule" - Bounded (0,Inf), probably > 1.0
# Tran - "Transfer Rate"      - Bounded (0,1), probably low

Lrn <- c(0.03,0.06,0.09,0.12,0.15,0.18)
Luce <- c(1.0,1.5,2.0,2.5,3.0)
Tran <- c(0.1,0.3,0.5,0.7,0.9)
pars <- matrix(0,length(Lrn)*length(Luce)*length(Tran),3)
dex <- 0
for (i in 1:length(Lrn)) {
	for (j in 1:length(Luce)) {
		for (k in 1:length(Tran)) {
			dex <- dex+1
			pars[dex,] <- c(Lrn[i],Luce[j],Tran[k])
		}
	}
}
pars2 <- pars^2

LL <- rep(0,length(pars[,1]))
start_time <- Sys.time()
for (i in 1:length(pars[,1])) {
	for (s in 1:length(unique(Behav$sessID))) {
		dex <- (Behav$sessID==s)&(Behav$trial<21)
		dat <- list(N=length(Behav$outcome[dex]), L=7, targ=Behav$target[dex], dist=Behav$distractor[dex], success=Behav$outcome[dex], trial=Behav$trial[dex])
		stims <- cbind(dat$targ,dat$dist)
		vtm_output <- vtm(stims,L=7,pars[i,1],pars[i,2],pars[i,3],RespBool=TRUE,Resp=dat$success)
		p <- vtm_output$choices
		p[dat$success==0] <- 1-p[dat$success==0]
		l <- log(p)
		l[is.infinite(l)] <- min(l[is.finite(l)])
		LL[i] <- LL[i] + sum(l[(dat$trial>=0)&(dat$trial<21)])
	}
	if (i%%10 == 0) {
		end_time <- Sys.time()
		print(c(i,i/length(pars[,1]),end_time-start_time))
	}
}

q <- lm(LL ~ pars[,1] + pars[,2] + pars[,3] + pars2[,1] + pars2[,2] + pars2[,3])
Lrn <- -q$coefficients[2]/(2*q$coefficients[5])
# Result: Lrn = 0.1371194
Luce <- -q$coefficients[3]/(2*q$coefficients[6])
# Result: Luce = 2.2579671
Tran <- -q$coefficients[4]/(2*q$coefficients[7])
# Result: Tran = 0.4063692

save.image("CompAlg-RAnalysis.RData")

#==RL-REMERGE==
#==Parameter Characteristics==
# Temp - "Temperature"        - Bounded (0,Inf), probably > 1.0
# C    - "Hedge Term"         - Bounded (0,Inf), probably > 1.0
# Luce - "Luce Decision Rule" - Bounded (0,Inf), probably > 1.0
# Lrn  - "Learning Rate"      - Bounded (0,1), probably low

Temp <- c(0.25,2.75,3.25,4.75)
C <- c(1,5,9,13)
Luce <- c(0.3,1.6,2.9,4.2)
Lrn <- c(0.03,0.30,0.57,0.84)
pars <- matrix(0,length(Temp)*length(C)*length(Luce)*length(Lrn),4)
parsl <- list()
dex <- 0
for (i in 1:length(Temp)) {
	for (j in 1:length(C)) {
		for (k in 1:length(Luce)) {
			for (l in 1:length(Lrn)) {
				dex <- dex+1
				pars[dex,] <- c(Temp[i],C[j],Luce[k],Lrn[l])
				parsl[[dex]] <- c(Temp[i],C[j],Luce[k],Lrn[l])
			}
		}
	}
}
pars2 <- pars^2

LL <- rep(0,length(pars[,1]))
remerge_LL <- function(x){
	output <- 0
	for (s in 1:length(unique(Behav$sessID))) {
		dex <- (Behav$sessID==s)&(Behav$trial<21)
		dat <- list(N=length(Behav$outcome[dex]), L=7, targ=Behav$target[dex], dist=Behav$distractor[dex], success=Behav$outcome[dex], trial=Behav$trial[dex])
		stims <- cbind(dat$targ,dat$dist)
		remerge_output <- remerge(stims,L=7,x[1],x[2],x[3],x[4],RespBool=TRUE,Resp=dat$success,Counterfactual=FALSE)
		p <- remerge_output$choices
		p[dat$success==0] <- 1-p[dat$success==0]
		l <- log(p)
		l[is.infinite(l)] <- min(l[is.finite(l)])
		output <- output + sum(l[(dat$trial>=0)&(dat$trial<21)])
	}
	return(output)
}
start_time <- Sys.time()
no_cores <- min(c(30,detectCores()-5))
cl <- makeCluster(no_cores)
clusterExport(cl,c("Behav","remerge"))
q <- parLapply(cl,parsl,remerge_LL)
end_time <- Sys.time()
end_time-start_time
for (i in 1:length(pars[,1])) {
	LL[i] <- q[[i]]
}

q <- lm(LL ~ pars[,1] + pars[,2] + pars[,3] + pars[,4] + pars2[,1] + pars2[,2] + pars2[,3] + pars2[,4])
Temp <- -q$coefficients[2]/(2*q$coefficients[6])
# Result: Temp = 2.690235
C <- -q$coefficients[3]/(2*q$coefficients[7])
# Result: C = 15
Luce <- -q$coefficients[4]/(2*q$coefficients[8])
# Result: Luce = 4.97121
Lrn <- -q$coefficients[5]/(2*q$coefficients[9])
# Result: Lrn = 0.5

save.image("CompAlg-RAnalysis.RData")

#==RL-Elo==
#==Parameter Characteristics==
# Lrn  - "Learning Rate"      - Bounded (0,1), probably low
# Luce - "Luce Decision Rule" - Bounded (0,Inf), probably > 1.0

Lrn <- c(0.01,0.05,0.07,0.09,0.11)
Luce <- c(0.6,1.00,1.4,1.80,2.2)
pars <- matrix(0,length(Lrn)*length(Luce),2)
dex <- 0
for (i in 1:length(Lrn)) {
	for (j in 1:length(Luce)) {
		dex <- dex+1
		pars[dex,] <- c(Lrn[i],Luce[j])
	}
}
pars2 <- pars^2

LL <- rep(0,length(pars[,1]))
start_time <- Sys.time()
for (i in 1:length(pars[,1])) {
	for (s in 1:length(unique(Behav$sessID))) {
		dex <- (Behav$sessID==s)&(Behav$trial<21)
		dat <- list(N=length(Behav$outcome[dex]), L=7, targ=Behav$target[dex], dist=Behav$distractor[dex], success=Behav$outcome[dex], trial=Behav$trial[dex])
		stims <- cbind(dat$targ,dat$dist)
		rlelo_output <- rlelo(stims,L=7,pars[i,1],pars[i,2],RespBool=TRUE,Resp=dat$success)
		p <- rlelo_output$choices
		p[dat$success==0] <- 1-p[dat$success==0]
		l <- log(p)
		l[is.infinite(l)] <- min(l[is.finite(l)])
		LL[i] <- LL[i] + sum(l[(dat$trial>=0)&(dat$trial<21)])
	}
	if (i%%10 == 0) {
		end_time <- Sys.time()
		print(c(i,i/length(pars[,1]),end_time-start_time))
	}
}

q <- lm(LL ~ pars[,1] + pars[,2] + pars2[,1] + pars2[,2])
Lrn <- -q$coefficients[2]/(2*q$coefficients[4])
# Result: Lrn = 0.07907
Luce <- -q$coefficients[3]/(2*q$coefficients[5])
# Result: Luce = 1.5285

save.image("CompAlg-RAnalysis.RData")

#==Sequential Monte Carlo==
#==Parameter Characteristics==
# N    - "Candidate Sequences" - Bounded (0,Inf), fixed at 10000
# Sig0 - "Initial Error"       - Bounded (0,Inf), probably > 1.0
# Sig  - "Iteration Error"     - Bounded (0,Inf), probably low
# Luce - "Luce Decision Rule"  - Bounded (0,Inf), probably > 1.0

N <- 10000
Sig0 <- c(0.5,1.0,1.5)
Sig <- c(0.01,0.02,0.03,0.04,0.05,0.06)
Luce <- c(0.1,0.5,0.9,1.3,1.7,2.1)
pars <- matrix(0,length(Sig0)*length(Sig)*length(Luce),3)
parsl <- list()
dex <- 0
for (i in 1:length(Sig0)) {
	for (j in 1:length(Sig)) {
		for (k in 1:length(Luce)) {
			dex <- dex+1
			pars[dex,] <- c(Sig0[i],Sig[j],Luce[k])
			parsl[[dex]] <- c(Sig0[i],Sig[j],Luce[k])
		}
	}
}
pars2 <- pars^2

LL <- rep(0,length(pars[,1]))
smc_LL <- function(x){
  output <- 0
  for (s in 1:length(unique(Behav$sessID))) {
    dex <- Behav$sessID==s
    dat <- list(N=length(Behav$outcome[dex]), L=7, targ=Behav$target[dex], dist=Behav$distractor[dex], success=Behav$outcome[dex], trial=Behav$trial[dex])
    stims <- cbind(dat$targ,dat$dist)
    smc_output <- smc(stims,L=7,N,x[1],x[2],x[3],RespBool=TRUE,Resp=dat$success)
    p <- smc_output$choices
    p[dat$success==0] <- 1-p[dat$success==0]
    l <- log(p)
    l[is.infinite(l)] <- min(l[is.finite(l)])
    output <- output + sum(l[(dat$trial>=0)&(dat$trial<21)])
  }
  return(output)
}
start_time <- Sys.time()
no_cores <- min(c(30,detectCores()-5))
cl <- makeCluster(no_cores)
clusterExport(cl,c("Behav","smc","N"))
q <- parLapply(cl,parsl,smc_LL)
end_time <- Sys.time()
end_time-start_time
for (i in 1:length(pars[,1])) {
  LL[i] <- q[[i]]
}

q <- lm(LL ~ pars[,1] + pars[,2] + pars[,3] + pars2[,1] + pars2[,2] + pars2[,3])
Sig0 <- -q$coefficients[2]/(2*q$coefficients[5])
# Result: Sig0 = 0.5
Sig <- -q$coefficients[3]/(2*q$coefficients[6])
# Result: Sig = 0.03180502
Luce <- -q$coefficients[4]/(2*q$coefficients[7])
# Result: Luce = 1.41009

qc <- q$coefficients
LLfit <- qc[1] + qc[2]*pars[,1] + qc[3]*pars[,2] + qc[4]*pars[,3] + qc[5]*pars2[,1] + qc[6]*pars2[,2] + qc[7]*pars2[,3]


q <- lm(LLsub ~ pars[1:36,2] + pars[1:36,3] + pars2[1:36,2] + pars2[1:36,3])

save.image("CompAlg-RAnalysis.RData")

#==Betasort==
#==Parameter Characteristics==
# Nois - "Noise"  - Bounded (0,1), probably low
# Rcll - "Recall" - Bounded (0,1), probably high

Nois <- c(0.01,0.06,0.11,0.16,0.21)
Rcll <- c(0.75,0.80,0.85,0.90,0.95)
pars <- matrix(0,length(Nois)*length(Rcll),2)
dex <- 0
for (i in 1:length(Nois)) {
	for (j in 1:length(Rcll)) {
		dex <- dex+1
		pars[dex,] <- c(Nois[i],Rcll[j])
	}
}
pars2 <- pars^2

LL <- rep(0,length(pars[,1]))
start_time <- Sys.time()
for (i in 1:length(pars[,1])) {
	for (s in 1:length(unique(Behav$sessID))) {
		dex <- (Behav$sessID==s)&(Behav$trial<21)
		dat <- list(N=length(Behav$outcome[dex]), L=7, targ=Behav$target[dex], dist=Behav$distractor[dex], success=Behav$outcome[dex], trial=Behav$trial[dex])
		stims <- cbind(dat$targ,dat$dist)
		betasort_output <- betasort(stims,L=7,pars[i,1],pars[i,2],RespBool=TRUE,Resp=dat$success)
		p <- betasort_output$choices
		p[dat$success==0] <- 1-p[dat$success==0]
		l <- log(p)
		l[is.infinite(l)] <- min(l[is.finite(l)])
		LL[i] <- LL[i] + sum(l[(dat$trial>=0)&(dat$trial<21)])
	}
	if (i%%10 == 0) {
		end_time <- Sys.time()
		print(c(i,i/length(pars[,1]),end_time-start_time))
	}
}

q <- lm(LL ~ pars[,1] + pars[,2] + pars2[,1] + pars2[,2])
Nois <- -q$coefficients[2]/(2*q$coefficients[4])
# Result: Nois = 0.188 
Rcll <- -q$coefficients[3]/(2*q$coefficients[5])
# Result: Rcll = 0.495

save.image("CompAlg-RAnalysis.RData")

#=============================================
#====Simulation Given Estimated Parameters====
#=============================================

#==Q-Learning==
Lrn <- 0.1381238
Luce <- 2.280021
Gmma <- 0.3728916

sess <- 2000
crit_trials <- seq(from=-126,to=210,by=6)
qlrn_pmat <- matrix(0,length(crit_trials),21)
trials <- (-131:210)
stims <- matrix(0,342,2)
start_time <- Sys.time()
for (s in 1:sess) {
	for (i in 1:11) {
		j <- (i-1)*12
		stims[(j+1):(j+12),1] <- sample(c(1:6,1:6),12)
		stims[(j+1):(j+12),2] <- stims[(j+1):(j+12),1]+1
	}
	for (i in 1:5) {
		j <- (i-1)*42 + 132
		dex <- sample(c(1:21,1:21),42)
		stims[(j+1):(j+42),1] <- pairs[dex,1]
		stims[(j+1):(j+42),2] <- pairs[dex,2]
	}
	qlrn_output <- qlrn(stims,L=7,Lrn,Luce,Gmma)
	for (t in 1:length(crit_trials)) {
		Q <- qlrn_output$Q[,trials==crit_trials[t]]
		for (i in 1:21) {
			V <- Luce*Q[c(pairs[i,1],pairs[i,2])]
			qlrn_pmat[t,i] <- qlrn_pmat[t,i] + (exp(V[1])/sum(exp(V)))/sess
		}
	}
	if (s%%10 == 0) {
		end_time <- Sys.time()
		print(c(s,s/sess,end_time-start_time))
	}
}

save.image("CompAlg-RAnalysis.RData")

#==Value Transfer Model==
Lrn <- 0.1371194
Luce <- 2.2579671
Tran <- 0.4063692

sess <- 1000
crit_trials <- seq(from=-126,to=210,by=6)
vtm_pmat <- matrix(0,length(crit_trials),21)
trials <- (-131:210)
stims <- matrix(0,342,2)
start_time <- Sys.time()
for (s in 1:sess) {
  for (i in 1:11) {
    j <- (i-1)*12
    stims[(j+1):(j+12),1] <- sample(c(1:6,1:6),12)
    stims[(j+1):(j+12),2] <- stims[(j+1):(j+12),1]+1
  }
  for (i in 1:5) {
    j <- (i-1)*42 + 132
    dex <- sample(c(1:21,1:21),42)
    stims[(j+1):(j+42),1] <- pairs[dex,1]
    stims[(j+1):(j+42),2] <- pairs[dex,2]
  }
  vtm_output <- vtm(stims,L=7,Lrn,Luce,Tran)
  for (t in 1:length(crit_trials)) {
    V <- vtm_output$V[,trials==crit_trials[t]]
    for (i in 1:21) {
      vtm_pmat[t,i] <- vtm_pmat[t,i] + inv_logit(Luce*(V[pairs[i,1]] - V[pairs[i,2]]))/sess
    }
  }
  if (s%%10 == 0) {
    end_time <- Sys.time()
    print(c(s,s/sess,end_time-start_time))
  }
}

save.image("CompAlg-RAnalysis.RData")

#==RL-REMERGE==
Temp <- 2.690235
C <- 15
Luce <- 4.97121
Lrn <- 0.5

sess <- 1000
crit_trials <- seq(from=-126,to=210,by=6)
remerge_pmat <- matrix(0,length(crit_trials),21)
trials <- (-131:210)

stimsls <- list()
for (s in 1:sess) {
  stimsls[[s]] <- matrix(0,342,2)
  for (i in 1:11) {
    j <- (i-1)*12
    stimsls[[s]][(j+1):(j+12),1] <- sample(c(1:6,1:6),12)
    stimsls[[s]][(j+1):(j+12),2] <- stimsls[[s]][(j+1):(j+12),1]+1
  }
  for (i in 1:5) {
    j <- (i-1)*42 + 132
    dex <- sample(c(1:21,1:21),42)
    stimsls[[s]][(j+1):(j+42),1] <- pairs[dex,1]
    stimsls[[s]][(j+1):(j+42),2] <- pairs[dex,2]
  }
}

remerge_p <- function(stims){
  remerge_output <- remerge(stims,L=7,Temp,C,Luce,Lrn)
  p <- remerge_output$pairp
  return(p)
}

start_time <- Sys.time()
no_cores <- min(c(30,detectCores()-5))
cl <- makeCluster(no_cores)
clusterExport(cl,c("Temp","C","Luce","Lrn","remerge"))
q <- parLapply(cl,stimsls,remerge_p)
end_time <- Sys.time()
end_time-start_time
for (s in 1:sess) {
  for (t in 1:length(crit_trials)) {
    for (i in 1:21) {
      remerge_pmat[t,i] <- remerge_pmat[t,i] + q[[s]][i,trials==crit_trials[t]]/sess
    }
  }
}

save.image("CompAlg-RAnalysis.RData")

#==RL-Elo==
Lrn <- 0.07907
Luce <- 1.52850

sess <- 1000
crit_trials <- seq(from=-126,to=210,by=6)
rlelo_pmat <- matrix(0,length(crit_trials),21)
trials <- (-131:210)
stims <- matrix(0,342,2)
start_time <- Sys.time()
for (s in 1:sess) {
	for (i in 1:11) {
		j <- (i-1)*12
		stims[(j+1):(j+12),1] <- sample(c(1:6,1:6),12)
		stims[(j+1):(j+12),2] <- stims[(j+1):(j+12),1]+1
	}
	for (i in 1:5) {
		j <- (i-1)*42 + 132
		dex <- sample(c(1:21,1:21),42)
		stims[(j+1):(j+42),1] <- pairs[dex,1]
		stims[(j+1):(j+42),2] <- pairs[dex,2]
	}
	rlelo_output <- rlelo(stims,L=7,Lrn,Luce)
	for (t in 1:length(crit_trials)) {
		V <- rlelo_output$V[,trials==crit_trials[t]]
		for (i in 1:21) {
			rlelo_pmat[t,i] <- rlelo_pmat[t,i] + inv_logit(Luce*(V[pairs[i,1]] - V[pairs[i,2]]))/sess
		}
	}
	if (s%%10 == 0) {
		end_time <- Sys.time()
		print(c(s,s/sess,end_time-start_time))
	}
}

save.image("CompAlg-RAnalysis.RData")

#==Sequential Monte Carlo Model==
N <- 10000
Sig0 <- 0.5
Sig <- 0.03180502
Luce <- 1.41009

sess <- 1000
crit_trials <- seq(from=-126,to=210,by=6)
smc_pmat <- matrix(0,length(crit_trials),21)
trials <- (-131:210)
stims <- matrix(0,342,2)
start_time <- Sys.time()
for (s in 1:sess) {
	for (i in 1:11) {
		j <- (i-1)*12
		stims[(j+1):(j+12),1] <- sample(c(1:6,1:6),12)
		stims[(j+1):(j+12),2] <- stims[(j+1):(j+12),1]+1
	}
	for (i in 1:5) {
		j <- (i-1)*42 + 132
		dex <- sample(c(1:21,1:21),42)
		stims[(j+1):(j+42),1] <- pairs[dex,1]
		stims[(j+1):(j+42),2] <- pairs[dex,2]
	}
	smc_output <- smc(stims,L=7,N,Sig,Sig0,Luce)
	
	for (t in 1:length(crit_trials)) {
		for (i in 1:21) {
			smc_pmat[t,i] <- smc_pmat[t,i] + smc_output$pairp[i,trials==crit_trials[t]]/sess
		}
	}
	if (s%%10 == 0) {
		end_time <- Sys.time()
		print(c(s,s/sess,end_time-start_time))
	}
}

save.image("CompAlg-RAnalysis.RData")

#==Betasort==
Nois <- 0.188
Rcll <- 0.495

sess <- 1000
crit_trials <- seq(from=-126,to=210,by=6)
betasort_pmat <- matrix(0,length(crit_trials),21)
trials <- (-131:210)
stims <- matrix(0,342,2)
start_time <- Sys.time()
for (s in 1:sess) {
	for (i in 1:11) {
		j <- (i-1)*12
		stims[(j+1):(j+12),1] <- sample(c(1:6,1:6),12)
		stims[(j+1):(j+12),2] <- stims[(j+1):(j+12),1]+1
	}
	for (i in 1:5) {
		j <- (i-1)*42 + 132
		dex <- sample(c(1:21,1:21),42)
		stims[(j+1):(j+42),1] <- pairs[dex,1]
		stims[(j+1):(j+42),2] <- pairs[dex,2]
	}
	betasort_output <- betasort(stims,L=7,Nois,Rcll)
	for (t in 1:length(crit_trials)) {
		P <- betasort_output$P[,trials==crit_trials[t]]
		for (i in 1:21) {
			betasort_pmat[t,i] <- betasort_pmat[t,i] + (Nois/2 + (1-Nois)*betasort_p(P[pairs[i,1]],P[pairs[i,1]+7],P[pairs[i,2]],P[pairs[i,2]+7]))/sess
		}
	}
	if (s%%10 == 0) {
		end_time <- Sys.time()
		print(c(s,s/sess,end_time-start_time))
	}
}

save.image("CompAlg-RAnalysis.RData")

#=================================================================
#====Simulation Given Estimated Parameters & Symmetry Breaking====
#=================================================================

#==Q-Learning==
Lrn <- 0.1381238
Luce <- 2.280021
Gmma <- 0.3728916

sess <- 2000
crit_trials <- seq(from=-126,to=210,by=6)
qlrn_pmat_1 <- matrix(0,length(crit_trials),21)
trials <- (-131:210)
stims <- matrix(0,342,2)
start_time <- Sys.time()
for (s in 1:sess) {
	for (i in 1:11) {
		j <- (i-1)*12
		stims[(j+1):(j+12),1] <- sample(c(1:6,1:6),12)
		stims[(j+1):(j+12),2] <- stims[(j+1):(j+12),1]+1
	}
	for (i in 1:5) {
		j <- (i-1)*42 + 132
		dex <- sample(c(1:21,1:21),42)
		stims[(j+1):(j+42),1] <- pairs[dex,1]
		stims[(j+1):(j+42),2] <- pairs[dex,2]
	}
	qlrn_output <- qlrn(stims,L=7,Lrn,Luce,Gmma,Symmetry = FALSE)
	for (t in 1:length(crit_trials)) {
		Q <- qlrn_output$Q[,trials==crit_trials[t]]
		for (i in 1:21) {
			V <- Luce*Q[c(pairs[i,1],pairs[i,2])]
			qlrn_pmat_1[t,i] <- qlrn_pmat_1[t,i] + (exp(V[1])/sum(exp(V)))/sess
		}
	}
	if (s%%10 == 0) {
		end_time <- Sys.time()
		print(c(s,s/sess,end_time-start_time))
	}
}

save.image("CompAlg-RAnalysis.RData")

#==Value Transfer Model==
Lrn <- 0.1371194
Luce <- 2.2579671
Tran <- 0.4063692

sess <- 2000
crit_trials <- seq(from=-126,to=210,by=6)
vtm_pmat_1 <- matrix(0,length(crit_trials),21)
trials <- (-131:210)
stims <- matrix(0,342,2)
start_time <- Sys.time()
for (s in 1:sess) {
	for (i in 1:11) {
		j <- (i-1)*12
		stims[(j+1):(j+12),1] <- sample(c(1:6,1:6),12)
		stims[(j+1):(j+12),2] <- stims[(j+1):(j+12),1]+1
	}
	for (i in 1:5) {
		j <- (i-1)*42 + 132
		dex <- sample(c(1:21,1:21),42)
		stims[(j+1):(j+42),1] <- pairs[dex,1]
		stims[(j+1):(j+42),2] <- pairs[dex,2]
	}
	vtm_output <- vtm(stims,L=7,Lrn,Luce,Tran,Symmetry=FALSE)
	for (t in 1:length(crit_trials)) {
		V <- vtm_output$V[,trials==crit_trials[t]]
		for (i in 1:21) {
			vtm_pmat_1[t,i] <- vtm_pmat_1[t,i] + inv_logit(Luce*(V[pairs[i,1]] - V[pairs[i,2]]))/sess
		}
	}
	if (s%%10 == 0) {
		end_time <- Sys.time()
		print(c(s,s/sess,end_time-start_time))
	}
}

save.image("CompAlg-RAnalysis.RData")

#==RL-REMERGE==
Temp <- 2.690235
C <- 15
Luce <- 4.97121
Lrn <- 0.5

sess <- 1000
crit_trials <- seq(from=-126,to=210,by=6)
remerge_pmat_1 <- matrix(0,length(crit_trials),21)
trials <- (-131:210)

stimsls <- list()
for (s in 1:sess) {
  stimsls[[s]] <- matrix(0,342,2)
  for (i in 1:11) {
    j <- (i-1)*12
    stimsls[[s]][(j+1):(j+12),1] <- sample(c(1:6,1:6),12)
    stimsls[[s]][(j+1):(j+12),2] <- stimsls[[s]][(j+1):(j+12),1]+1
  }
  for (i in 1:5) {
    j <- (i-1)*42 + 132
    dex <- sample(c(1:21,1:21),42)
    stimsls[[s]][(j+1):(j+42),1] <- pairs[dex,1]
    stimsls[[s]][(j+1):(j+42),2] <- pairs[dex,2]
  }
}

remerge_p <- function(stims){
  remerge_output <- remerge(stims,L=7,Temp,C,Luce,Lrn,Symmetry=FALSE)
  p <- remerge_output$pairp
  return(p)
}

start_time <- Sys.time()
no_cores <- min(c(30,detectCores()-5))
cl <- makeCluster(no_cores)
clusterExport(cl,c("Temp","C","Luce","Lrn","remerge"))
q <- parLapply(cl,stimsls,remerge_p)
end_time <- Sys.time()
end_time-start_time
for (s in 1:sess) {
  for (t in 1:length(crit_trials)) {
    for (i in 1:21) {
      remerge_pmat_1[t,i] <- remerge_pmat_1[t,i] + q[[s]][i,trials==crit_trials[t]]/sess
    }
  }
}

save.image("CompAlg-RAnalysis.RData")

#================================
#====Massed Trials Simulation====
#================================

#==Q-Learning==
Lrn <- 0.1381238
Luce <- 2.280021
Gmma <- 0.3728916

sess <- 2000
crit_trials <- seq(from=-258,to=210,by=6)
qlrn_pmat_2 <- matrix(0,length(crit_trials),21)
trials <- (-263:210)
stims <- matrix(0,474,2)
start_time <- Sys.time()
for (s in 1:sess) {
	for (i in 1:11) {
		j <- (i-1)*12
		stims[(j+1):(j+12),1] <- sample(c(1:6,1:6),12)
		stims[(j+1):(j+12),2] <- stims[(j+1):(j+12),1]+1
	}
	stims[133:264,] <- cbind(rep(6,132),rep(7,132))
	for (i in 1:5) {
		j <- (i-1)*42 + 264
		dex <- sample(c(1:21,1:21),42)
		stims[(j+1):(j+42),1] <- pairs[dex,1]
		stims[(j+1):(j+42),2] <- pairs[dex,2]
	}
	qlrn_output <- qlrn(stims,L=7,Lrn,Luce,Gmma)
	for (t in 1:length(crit_trials)) {
		Q <- qlrn_output$Q[,trials==crit_trials[t]]
		for (i in 1:21) {
			V <- Luce*Q[c(pairs[i,1],pairs[i,2])]
			qlrn_pmat_2[t,i] <- qlrn_pmat_2[t,i] + (exp(V[1])/sum(exp(V)))/sess
		}
	}
	if (s%%10 == 0) {
		end_time <- Sys.time()
		print(c(s,s/sess,end_time-start_time))
	}
}

save.image("CompAlg-RAnalysis.RData")

#==Value Transfer Model==
Lrn <- 0.1371194
Luce <- 2.2579671
Tran <- 0.4063692

sess <- 1000
crit_trials <- seq(from=-258,to=210,by=6)
vtm_pmat_2 <- matrix(0,length(crit_trials),21)
trials <- (-263:210)
stims <- matrix(0,474,2)
start_time <- Sys.time()
for (s in 1:sess) {
	for (i in 1:11) {
		j <- (i-1)*12
		stims[(j+1):(j+12),1] <- sample(c(1:6,1:6),12)
		stims[(j+1):(j+12),2] <- stims[(j+1):(j+12),1]+1
	}
	stims[133:264,] <- cbind(rep(6,132),rep(7,132))
	for (i in 1:5) {
		j <- (i-1)*42 + 264
		dex <- sample(c(1:21,1:21),42)
		stims[(j+1):(j+42),1] <- pairs[dex,1]
		stims[(j+1):(j+42),2] <- pairs[dex,2]
	}
	vtm_output <- vtm(stims,L=7,Lrn,Luce,Tran)
	for (t in 1:length(crit_trials)) {
		V <- vtm_output$V[,trials==crit_trials[t]]
		for (i in 1:21) {
			vtm_pmat_2[t,i] <- vtm_pmat_2[t,i] + inv_logit(Luce*(V[pairs[i,1]] - V[pairs[i,2]]))/sess
		}
	}
	if (s%%10 == 0) {
		end_time <- Sys.time()
		print(c(s,s/sess,end_time-start_time))
	}
}

save.image("CompAlg-RAnalysis.RData")

#==RL-REMERGE==
Temp <- 2.690235
C <- 15
Luce <- 4.97121
Lrn <- 0.5

sess <- 1000
crit_trials <- seq(from=-258,to=210,by=6)
remerge_pmat_2 <- matrix(0,length(crit_trials),21)
trials <- (-263:210)

stimsls <- list()
for (s in 1:sess) {
  stimsls[[s]] <- matrix(0,474,2)
  for (i in 1:11) {
    j <- (i-1)*12
    stimsls[[s]][(j+1):(j+12),1] <- sample(c(1:6,1:6),12)
    stimsls[[s]][(j+1):(j+12),2] <- stimsls[[s]][(j+1):(j+12),1]+1
  }
  stimsls[[s]][133:264,] <- cbind(rep(6,132),rep(7,132))
  for (i in 1:5) {
    j <- (i-1)*42 + 264
    dex <- sample(c(1:21,1:21),42)
    stimsls[[s]][(j+1):(j+42),1] <- pairs[dex,1]
    stimsls[[s]][(j+1):(j+42),2] <- pairs[dex,2]
  }
}

remerge_p <- function(stims){
  remerge_output <- remerge(stims,L=7,Temp,C,Luce,Lrn)
  p <- remerge_output$pairp
  return(p)
}

start_time <- Sys.time()
no_cores <- min(c(30,detectCores()-5))
cl <- makeCluster(no_cores)
clusterExport(cl,c("Temp","C","Luce","Lrn","remerge"))
q <- parLapply(cl,stimsls,remerge_p)
end_time <- Sys.time()
end_time-start_time
for (s in 1:sess) {
  for (t in 1:length(crit_trials)) {
    for (i in 1:21) {
      remerge_pmat_2[t,i] <- remerge_pmat_2[t,i] + q[[s]][i,trials==crit_trials[t]]/sess
    }
  }
}

save.image("CompAlg-RAnalysis.RData")

#==RL-Elo==
Lrn <- 0.07907
Luce <- 1.52850

sess <- 1000
crit_trials <- seq(from=-258,to=210,by=6)
rlelo_pmat_2 <- matrix(0,length(crit_trials),21)
trials <- (-263:210)
stims <- matrix(0,474,2)
start_time <- Sys.time()
for (s in 1:sess) {
	for (i in 1:11) {
		j <- (i-1)*12
		stims[(j+1):(j+12),1] <- sample(c(1:6,1:6),12)
		stims[(j+1):(j+12),2] <- stims[(j+1):(j+12),1]+1
	}
	stims[133:264,] <- cbind(rep(6,132),rep(7,132))
	for (i in 1:5) {
		j <- (i-1)*42 + 264
		dex <- sample(c(1:21,1:21),42)
		stims[(j+1):(j+42),1] <- pairs[dex,1]
		stims[(j+1):(j+42),2] <- pairs[dex,2]
	}
	rlelo_output <- rlelo(stims,L=7,Lrn,Luce)
	for (t in 1:length(crit_trials)) {
		V <- rlelo_output$V[,trials==crit_trials[t]]
		for (i in 1:21) {
			rlelo_pmat_2[t,i] <- rlelo_pmat_2[t,i] + inv_logit(Luce*(V[pairs[i,1]] - V[pairs[i,2]]))/sess
		}
	}
	if (s%%10 == 0) {
		end_time <- Sys.time()
		print(c(s,s/sess,end_time-start_time))
	}
}

save.image("CompAlg-RAnalysis.RData")

#==Sequential Monte Carlo Model==
N <- 10000
Sig0 <- 0.5
Sig <- 0.03180502
Luce <- 1.41009

sess <- 1000
crit_trials <- seq(from=-258,to=210,by=6)
smc_pmat_2 <- matrix(0,length(crit_trials),21)
trials <- (-263:210)
stims <- matrix(0,474,2)
start_time <- Sys.time()
for (s in 1:sess) {
	for (i in 1:11) {
		j <- (i-1)*12
		stims[(j+1):(j+12),1] <- sample(c(1:6,1:6),12)
		stims[(j+1):(j+12),2] <- stims[(j+1):(j+12),1]+1
	}
	stims[133:264,] <- cbind(rep(6,132),rep(7,132))
	for (i in 1:5) {
		j <- (i-1)*42 + 264
		dex <- sample(c(1:21,1:21),42)
		stims[(j+1):(j+42),1] <- pairs[dex,1]
		stims[(j+1):(j+42),2] <- pairs[dex,2]
	}
	smc_output <- smc(stims,L=7,N,Sig,Sig0,Luce)
	
	for (t in 1:length(crit_trials)) {
		for (i in 1:21) {
			smc_pmat_2[t,i] <- smc_pmat_2[t,i] + smc_output$pairp[i,trials==crit_trials[t]]/sess
		}
	}
	if (s%%10 == 0) {
		end_time <- Sys.time()
		print(c(s,s/sess,end_time-start_time))
	}
}

save.image("CompAlg-RAnalysis.RData")

#==Betasort==
Nois <- 0.188
Rcll <- 0.495

sess <- 1000
crit_trials <- seq(from=-258,to=210,by=6)
betasort_pmat_2 <- matrix(0,length(crit_trials),21)
trials <- (-263:210)
stims <- matrix(0,474,2)
start_time <- Sys.time()
for (s in 1:sess) {
	for (i in 1:11) {
		j <- (i-1)*12
		stims[(j+1):(j+12),1] <- sample(c(1:6,1:6),12)
		stims[(j+1):(j+12),2] <- stims[(j+1):(j+12),1]+1
	}
	stims[133:264,] <- cbind(rep(6,132),rep(7,132))
	for (i in 1:5) {
		j <- (i-1)*42 + 264
		dex <- sample(c(1:21,1:21),42)
		stims[(j+1):(j+42),1] <- pairs[dex,1]
		stims[(j+1):(j+42),2] <- pairs[dex,2]
	}
	betasort_output <- betasort(stims,L=7,Nois,Rcll)
	for (t in 1:length(crit_trials)) {
		P <- betasort_output$P[,trials==crit_trials[t]]
		for (i in 1:21) {
			betasort_pmat_2[t,i] <- betasort_pmat_2[t,i] + (Nois/2 + (1-Nois)*betasort_p(P[pairs[i,1]],P[pairs[i,1]+7],P[pairs[i,2]],P[pairs[i,2]+7]))/sess
		}
	}
	if (s%%10 == 0) {
		end_time <- Sys.time()
		print(c(s,s/sess,end_time-start_time))
	}
}

save.image("CompAlg-RAnalysis.RData")

#================================
#====Order Reversal Simulation====
#================================

#==Q-Learning==
Lrn <- 0.1381238
Luce <- 2.280021
Gmma <- 0.3728916

sess <- 2000
crit_trials <- seq(from=-204,to=210,by=6)
qlrn_pmat_3 <- matrix(0,length(crit_trials),21)
trials <- (-209:210)
stims <- matrix(0,420,2)
start_time <- Sys.time()
for (s in 1:sess) {
	for (i in 1:10) {
		j <- (i-1)*42
		dex <- sample(c(1:21,1:21),42)
		stims[(j+1):(j+42),1] <- pairs[dex,1]
		stims[(j+1):(j+42),2] <- pairs[dex,2]
	}
	stims[211:420,] <- cbind(stims[211:420,2],stims[211:420,1])
	qlrn_output <- qlrn(stims,L=7,Lrn,Luce,Gmma)
	for (t in 1:length(crit_trials)) {
		Q <- qlrn_output$Q[,trials==crit_trials[t]]
		for (i in 1:21) {
			V <- Luce*Q[c(pairs[i,1],pairs[i,2])]
			qlrn_pmat_3[t,i] <- qlrn_pmat_3[t,i] + (exp(V[1])/sum(exp(V)))/sess
		}
	}
	if (s%%10 == 0) {
		end_time <- Sys.time()
		print(c(s,s/sess,end_time-start_time))
	}
}
qlrn_pmat_3[35:70,] <- 1-qlrn_pmat_3[35:70,]

save.image("CompAlg-RAnalysis.RData")

#==Value Transfer Model==
Lrn <- 0.1371194
Luce <- 2.2579671
Tran <- 0.4063692

sess <- 1000
crit_trials <- seq(from=-204,to=210,by=6)
vtm_pmat_3 <- matrix(0,length(crit_trials),21)
trials <- (-209:210)
stims <- matrix(0,420,2)
start_time <- Sys.time()
for (s in 1:sess) {
	for (i in 1:10) {
		j <- (i-1)*42
		dex <- sample(c(1:21,1:21),42)
		stims[(j+1):(j+42),1] <- pairs[dex,1]
		stims[(j+1):(j+42),2] <- pairs[dex,2]
	}
	stims[211:420,] <- cbind(stims[211:420,2],stims[211:420,1])
	vtm_output <- vtm(stims,L=7,Lrn,Luce,Tran)
	for (t in 1:length(crit_trials)) {
		V <- vtm_output$V[,trials==crit_trials[t]]
		for (i in 1:21) {
			vtm_pmat_3[t,i] <- vtm_pmat_3[t,i] + inv_logit(Luce*(V[pairs[i,1]] - V[pairs[i,2]]))/sess
		}
	}
	if (s%%10 == 0) {
		end_time <- Sys.time()
		print(c(s,s/sess,end_time-start_time))
	}
}
vtm_pmat_3[35:70,] <- 1-vtm_pmat_3[35:70,]

save.image("CompAlg-RAnalysis.RData")

#==RL-REMERGE==
Temp <- 2.690235
C <- 15
Luce <- 4.97121
Lrn <- 0.5

sess <- 1000
crit_trials <- seq(from=-204,to=210,by=6)
remerge_pmat_3 <- matrix(0,length(crit_trials),21)
trials <- (-209:210)

stimsls <- list()
for (s in 1:sess) {
  stimsls[[s]] <- matrix(0,420,2)
  for (i in 1:10) {
    j <- (i-1)*42
    dex <- sample(c(1:21,1:21),42)
    stimsls[[s]][(j+1):(j+42),1] <- pairs[dex,1]
    stimsls[[s]][(j+1):(j+42),2] <- pairs[dex,2]
  }
  stimsls[[s]][211:420,] <- cbind(stimsls[[s]][211:420,2],stimsls[[s]][211:420,1])
}

remerge_p <- function(stims){
  remerge_output <- remerge(stims,L=7,Temp,C,Luce,Lrn)
  p <- remerge_output$pairp
  return(p)
}

start_time <- Sys.time()
no_cores <- min(c(30,detectCores()-5))
cl <- makeCluster(no_cores)
clusterExport(cl,c("Temp","C","Luce","Lrn","remerge"))
q <- parLapply(cl,stimsls,remerge_p)
end_time <- Sys.time()
end_time-start_time
for (s in 1:sess) {
  for (t in 1:length(crit_trials)) {
    for (i in 1:21) {
      remerge_pmat_3[t,i] <- remerge_pmat_3[t,i] + q[[s]][i,trials==crit_trials[t]]/sess
    }
  }
}
remerge_pmat_3[35:70,] <- 1-remerge_pmat_3[35:70,]

save.image("CompAlg-RAnalysis.RData")

#==RL-Elo==
Lrn <- 0.07907
Luce <- 1.52850

sess <- 1000
crit_trials <- seq(from=-204,to=210,by=6)
rlelo_pmat_3 <- matrix(0,length(crit_trials),21)
trials <- (-209:210)
stims <- matrix(0,420,2)
start_time <- Sys.time()
for (s in 1:sess) {
	for (i in 1:10) {
		j <- (i-1)*42
		dex <- sample(c(1:21,1:21),42)
		stims[(j+1):(j+42),1] <- pairs[dex,1]
		stims[(j+1):(j+42),2] <- pairs[dex,2]
	}
	stims[211:420,] <- cbind(stims[211:420,2],stims[211:420,1])
	rlelo_output <- rlelo(stims,L=7,Lrn,Luce)
	for (t in 1:length(crit_trials)) {
		V <- rlelo_output$V[,trials==crit_trials[t]]
		for (i in 1:21) {
			rlelo_pmat_3[t,i] <- rlelo_pmat_3[t,i] + inv_logit(Luce*(V[pairs[i,1]] - V[pairs[i,2]]))/sess
		}
	}
	if (s%%10 == 0) {
		end_time <- Sys.time()
		print(c(s,s/sess,end_time-start_time))
	}
}
rlelo_pmat_3[35:70,] <- 1-rlelo_pmat_3[35:70,]

save.image("CompAlg-RAnalysis.RData")

#==Sequential Monte Carlo Model==
N <- 10000
Sig0 <- 0.5
Sig <- 0.03180502
Luce <- 1.41009

sess <- 1000
crit_trials <- seq(from=-204,to=210,by=6)
smc_pmat_3 <- matrix(0,length(crit_trials),21)
trials <- (-209:210)
stims <- matrix(0,420,2)
start_time <- Sys.time()
for (s in 1:sess) {
	for (i in 1:10) {
		j <- (i-1)*42
		dex <- sample(c(1:21,1:21),42)
		stims[(j+1):(j+42),1] <- pairs[dex,1]
		stims[(j+1):(j+42),2] <- pairs[dex,2]
	}
	stims[211:420,] <- cbind(stims[211:420,2],stims[211:420,1])
	smc_output <- smc(stims,L=7,N,Sig,Sig0,Luce)
	
	for (t in 1:length(crit_trials)) {
		for (i in 1:21) {
			smc_pmat_3[t,i] <- smc_pmat_3[t,i] + smc_output$pairp[i,trials==crit_trials[t]]/sess
		}
	}
	if (s%%10 == 0) {
		end_time <- Sys.time()
		print(c(s,s/sess,end_time-start_time))
	}
}
smc_pmat_3[35:70,] <- 1-smc_pmat_3[35:70,]

save.image("CompAlg-RAnalysis.RData")

#==Betasort==
Nois <- 0.188
Rcll <- 0.495

sess <- 1000
crit_trials <- seq(from=-204,to=210,by=6)
betasort_pmat_3 <- matrix(0,length(crit_trials),21)
trials <- (-209:210)
stims <- matrix(0,420,2)
start_time <- Sys.time()
for (s in 1:sess) {
	for (i in 1:10) {
		j <- (i-1)*42
		dex <- sample(c(1:21,1:21),42)
		stims[(j+1):(j+42),1] <- pairs[dex,1]
		stims[(j+1):(j+42),2] <- pairs[dex,2]
	}
	stims[211:420,] <- cbind(stims[211:420,2],stims[211:420,1])
	betasort_output <- betasort(stims,L=7,Nois,Rcll)
	for (t in 1:length(crit_trials)) {
		P <- betasort_output$P[,trials==crit_trials[t]]
		for (i in 1:21) {
			betasort_pmat_3[t,i] <- betasort_pmat_3[t,i] + (Nois/2 + (1-Nois)*betasort_p(P[pairs[i,1]],P[pairs[i,1]+7],P[pairs[i,2]],P[pairs[i,2]+7]))/sess
		}
	}
	if (s%%10 == 0) {
		end_time <- Sys.time()
		print(c(s,s/sess,end_time-start_time))
	}
}
betasort_pmat_3[35:70,] <- 1-betasort_pmat_3[35:70,]

save.image("CompAlg-RAnalysis.RData")

#==============================
#====List Linking (No Link)====
#==============================

twinpairs <- cbind(c(1,2,3,4,5,6,7,8,9,1,2,3,4,5,6,7,8,1,2,3,4,5,6,7,1,2,3,4,5,6,1,2,3,4,5,1,2,3,4,1,2,3,1,2,1),c(2,3,4,5,6,7,8,9,10,3,4,5,6,7,8,9,10,4,5,6,7,8,9,10,5,6,7,8,9,10,6,7,8,9,10,7,8,9,10,8,9,10,9,10,10))

#==Q-Learning==
Lrn <- 0.1381238
Luce <- 2.280021
Gmma <- 0.3728916

sess <- 2000
crit_trials <- seq(from=-264,to=450,by=8)
qlrn_pmat_4 <- matrix(0,length(crit_trials),45)
trials <- (-271:450)
stims <- matrix(0,722,2)
start_time <- Sys.time()
for (s in 1:sess) {
	for (i in 1:17) {
		j <- (i-1)*16
		stims[(j+1):(j+16),1] <- sample(c(1:4,1:4,6:9,6:9),16)
		stims[(j+1):(j+16),2] <- stims[(j+1):(j+16),1]+1
	}
	for (i in 1:5) {
		j <- (i-1)*90 + 272
		dex <- sample(c(1:45,1:45),90)
		stims[(j+1):(j+90),1] <- twinpairs[dex,1]
		stims[(j+1):(j+90),2] <- twinpairs[dex,2]
	}
	qlrn_output <- qlrn(stims,L=10,Lrn,Luce,Gmma)
	for (t in 1:length(crit_trials)) {
		Q <- qlrn_output$Q[,trials==crit_trials[t]]
		for (i in 1:45) {
			V <- Luce*Q[c(twinpairs[i,1],twinpairs[i,2])]
			qlrn_pmat_4[t,i] <- qlrn_pmat_4[t,i] + (exp(V[1])/sum(exp(V)))/sess
		}
	}
	if (s%%10 == 0) {
		end_time <- Sys.time()
		print(c(s,s/sess,end_time-start_time))
	}
}

save.image("CompAlg-RAnalysis.RData")

#==Value Transfer Model==
Lrn <- 0.1371194
Luce <- 2.2579671
Tran <- 0.4063692

sess <- 1000
crit_trials <- seq(from=-264,to=450,by=8)
vtm_pmat_4 <- matrix(0,length(crit_trials),45)
trials <- (-271:450)
stims <- matrix(0,722,2)
start_time <- Sys.time()
for (s in 1:sess) {
	for (i in 1:17) {
		j <- (i-1)*16
		stims[(j+1):(j+16),1] <- sample(c(1:4,1:4,6:9,6:9),16)
		stims[(j+1):(j+16),2] <- stims[(j+1):(j+16),1]+1
	}
	for (i in 1:5) {
		j <- (i-1)*90 + 272
		dex <- sample(c(1:45,1:45),90)
		stims[(j+1):(j+90),1] <- twinpairs[dex,1]
		stims[(j+1):(j+90),2] <- twinpairs[dex,2]
	}
	vtm_output <- vtm(stims,L=10,Lrn,Luce,Tran)
	for (t in 1:length(crit_trials)) {
		V <- vtm_output$V[,trials==crit_trials[t]]
		for (i in 1:45) {
			vtm_pmat_4[t,i] <- vtm_pmat_4[t,i] + inv_logit(Luce*(V[twinpairs[i,1]] - V[twinpairs[i,2]]))/sess
		}
	}
	if (s%%10 == 0) {
		end_time <- Sys.time()
		print(c(s,s/sess,end_time-start_time))
	}
}

save.image("CompAlg-RAnalysis.RData")

#==RL-REMERGE==
Temp <- 2.690235
C <- 15
Luce <- 4.97121
Lrn <- 0.5

sess <- 1000
crit_trials <- seq(from=-264,to=450,by=8)
remerge_pmat_4 <- matrix(0,length(crit_trials),45)
trials <- (-271:450)

stimsls <- list()
for (s in 1:sess) {
  stimsls[[s]] <- matrix(0,722,2)
  for (i in 1:17) {
    j <- (i-1)*16
    stimsls[[s]][(j+1):(j+16),1] <- sample(c(1:4,1:4,6:9,6:9),16)
    stimsls[[s]][(j+1):(j+16),2] <- stimsls[[s]][(j+1):(j+16),1]+1
  }
  for (i in 1:5) {
    j <- (i-1)*90 + 272
    dex <- sample(c(1:45,1:45),90)
    stimsls[[s]][(j+1):(j+90),1] <- twinpairs[dex,1]
    stimsls[[s]][(j+1):(j+90),2] <- twinpairs[dex,2]
  }
}

remerge_p <- function(stims){
  remerge_output <- remerge(stims,L=10,Temp,C,Luce,Lrn)
  p <- remerge_output$pairp
  return(p)
}

start_time <- Sys.time()
no_cores <- min(c(30,detectCores()-5))
cl <- makeCluster(no_cores)
clusterExport(cl,c("Temp","C","Luce","Lrn","remerge"))
q <- parLapply(cl,stimsls,remerge_p)
end_time <- Sys.time()
end_time-start_time
for (s in 1:sess) {
  for (t in 1:length(crit_trials)) {
    for (i in 1:45) {
      remerge_pmat_4[t,i] <- remerge_pmat_4[t,i] + q[[s]][i,trials==crit_trials[t]]/sess
    }
  }
}

save.image("CompAlg-RAnalysis.RData")

#==RL-Elo==
Lrn <- 0.07907
Luce <- 1.52850

sess <- 1000
crit_trials <- seq(from=-264,to=450,by=8)
rlelo_pmat_4 <- matrix(0,length(crit_trials),45)
trials <- (-271:450)
stims <- matrix(0,722,2)
start_time <- Sys.time()
for (s in 1:sess) {
	for (i in 1:17) {
		j <- (i-1)*16
		stims[(j+1):(j+16),1] <- sample(c(1:4,1:4,6:9,6:9),16)
		stims[(j+1):(j+16),2] <- stims[(j+1):(j+16),1]+1
	}
	for (i in 1:5) {
		j <- (i-1)*90 + 272
		dex <- sample(c(1:45,1:45),90)
		stims[(j+1):(j+90),1] <- twinpairs[dex,1]
		stims[(j+1):(j+90),2] <- twinpairs[dex,2]
	}
	rlelo_output <- rlelo(stims,L=10,Lrn,Luce)
	for (t in 1:length(crit_trials)) {
		V <- rlelo_output$V[,trials==crit_trials[t]]
		for (i in 1:45) {
			rlelo_pmat_4[t,i] <- rlelo_pmat_4[t,i] + inv_logit(Luce*(V[twinpairs[i,1]] - V[twinpairs[i,2]]))/sess
		}
	}
	if (s%%10 == 0) {
		end_time <- Sys.time()
		print(c(s,s/sess,end_time-start_time))
	}
}

save.image("CompAlg-RAnalysis.RData")

#==Sequential Monte Carlo Model==
N <- 10000
Sig0 <- 0.5
Sig <- 0.03180502
Luce <- 1.41009

sess <- 1000
crit_trials <- seq(from=-264,to=450,by=8)
smc_pmat_4 <- matrix(0,length(crit_trials),45)
trials <- (-271:450)
stims <- matrix(0,722,2)
start_time <- Sys.time()
for (s in 1:sess) {
	for (i in 1:17) {
		j <- (i-1)*16
		stims[(j+1):(j+16),1] <- sample(c(1:4,1:4,6:9,6:9),16)
		stims[(j+1):(j+16),2] <- stims[(j+1):(j+16),1]+1
	}
	for (i in 1:5) {
		j <- (i-1)*90 + 272
		dex <- sample(c(1:45,1:45),90)
		stims[(j+1):(j+90),1] <- twinpairs[dex,1]
		stims[(j+1):(j+90),2] <- twinpairs[dex,2]
	}
	smc_output <- smc(stims,L=10,N,Sig,Sig0,Luce)
	
	for (t in 1:length(crit_trials)) {
		for (i in 1:45) {
			smc_pmat_4[t,i] <- smc_pmat_4[t,i] + smc_output$pairp[i,trials==crit_trials[t]]/sess
		}
	}
	if (s%%10 == 0) {
		end_time <- Sys.time()
		print(c(s,s/sess,end_time-start_time))
	}
}

save.image("CompAlg-RAnalysis.RData")

#==Betasort==
Nois <- 0.188
Rcll <- 0.495

sess <- 1000
crit_trials <- seq(from=-264,to=450,by=8)
betasort_pmat_4 <- matrix(0,length(crit_trials),45)
trials <- (-271:450)
stims <- matrix(0,722,2)
start_time <- Sys.time()
for (s in 1:sess) {
	for (i in 1:17) {
		j <- (i-1)*16
		stims[(j+1):(j+16),1] <- sample(c(1:4,1:4,6:9,6:9),16)
		stims[(j+1):(j+16),2] <- stims[(j+1):(j+16),1]+1
	}
	for (i in 1:5) {
		j <- (i-1)*90 + 272
		dex <- sample(c(1:45,1:45),90)
		stims[(j+1):(j+90),1] <- twinpairs[dex,1]
		stims[(j+1):(j+90),2] <- twinpairs[dex,2]
	}
	betasort_output <- betasort(stims,L=10,Nois,Rcll)
	for (t in 1:length(crit_trials)) {
		P <- betasort_output$P[,trials==crit_trials[t]]
		for (i in 1:45) {
			betasort_pmat_4[t,i] <- betasort_pmat_4[t,i] + (Nois/2 + (1-Nois)*betasort_p(P[twinpairs[i,1]],P[twinpairs[i,1]+10],P[twinpairs[i,2]],P[twinpairs[i,2]+10]))/sess
		}
	}
	if (s%%10 == 0) {
		end_time <- Sys.time()
		print(c(s,s/sess,end_time-start_time))
	}
}

save.image("CompAlg-RAnalysis.RData")

#================================
#====List Linking (With Link)====
#================================

twinpairs <- cbind(c(1,2,3,4,5,6,7,8,9,1,2,3,4,5,6,7,8,1,2,3,4,5,6,7,1,2,3,4,5,6,1,2,3,4,5,1,2,3,4,1,2,3,1,2,1),c(2,3,4,5,6,7,8,9,10,3,4,5,6,7,8,9,10,4,5,6,7,8,9,10,5,6,7,8,9,10,6,7,8,9,10,7,8,9,10,8,9,10,9,10,10))

#==Q-Learning==
Lrn <- 0.1381238
Luce <- 2.280021
Gmma <- 0.3728916

sess <- 1000
crit_trials <- sort(c(seq(from=-298,to=450,by=8),0))
qlrn_pmat_5 <- matrix(0,length(crit_trials),45)
trials <- (-305:450)
stims <- matrix(0,756,2)
start_time <- Sys.time()
for (s in 1:sess) {
	for (i in 1:17) {
		j <- (i-1)*16
		stims[(j+1):(j+16),1] <- sample(c(1:4,1:4,6:9,6:9),16)
		stims[(j+1):(j+16),2] <- stims[(j+1):(j+16),1]+1
	}
	stims[273:306,] <- cbind(rep(5,34),rep(6,34))
	for (i in 1:5) {
		j <- (i-1)*90 + 306
		dex <- sample(c(1:45,1:45),90)
		stims[(j+1):(j+90),1] <- twinpairs[dex,1]
		stims[(j+1):(j+90),2] <- twinpairs[dex,2]
	}
	qlrn_output <- qlrn(stims,L=10,Lrn,Luce,Gmma)
	for (t in 1:length(crit_trials)) {
		Q <- qlrn_output$Q[,trials==crit_trials[t]]
		for (i in 1:45) {
			V <- Luce*Q[c(twinpairs[i,1],twinpairs[i,2])]
			qlrn_pmat_5[t,i] <- qlrn_pmat_5[t,i] + (exp(V[1])/sum(exp(V)))/sess
		}
	}
	if (s%%10 == 0) {
		end_time <- Sys.time()
		print(c(s,s/sess,end_time-start_time))
	}
}

save.image("CompAlg-RAnalysis.RData")

#==Value Transfer Model==
Lrn <- 0.1371194
Luce <- 2.2579671
Tran <- 0.4063692

sess <- 1000
crit_trials <- sort(c(seq(from=-298,to=450,by=8),0))
vtm_pmat_5 <- matrix(0,length(crit_trials),45)
trials <- (-305:450)
stims <- matrix(0,756,2)
start_time <- Sys.time()
for (s in 1:sess) {
	for (i in 1:17) {
		j <- (i-1)*16
		stims[(j+1):(j+16),1] <- sample(c(1:4,1:4,6:9,6:9),16)
		stims[(j+1):(j+16),2] <- stims[(j+1):(j+16),1]+1
	}
	stims[273:306,] <- cbind(rep(5,34),rep(6,34))
	for (i in 1:5) {
		j <- (i-1)*90 + 306
		dex <- sample(c(1:45,1:45),90)
		stims[(j+1):(j+90),1] <- twinpairs[dex,1]
		stims[(j+1):(j+90),2] <- twinpairs[dex,2]
	}
	vtm_output <- vtm(stims,L=10,Lrn,Luce,Tran)
	for (t in 1:length(crit_trials)) {
		V <- vtm_output$V[,trials==crit_trials[t]]
		for (i in 1:45) {
			vtm_pmat_5[t,i] <- vtm_pmat_5[t,i] + inv_logit(Luce*(V[twinpairs[i,1]] - V[twinpairs[i,2]]))/sess
		}
	}
	if (s%%10 == 0) {
		end_time <- Sys.time()
		print(c(s,s/sess,end_time-start_time))
	}
}

save.image("CompAlg-RAnalysis.RData")

#==RL-REMERGE==
Temp <- 2.690235
C <- 15
Luce <- 4.97121
Lrn <- 0.5

sess <- 1000
crit_trials <- sort(c(seq(from=-298,to=450,by=8),0))
remerge_pmat_5 <- matrix(0,length(crit_trials),45)
trials <- (-305:450)

stimsls <- list()
for (s in 1:sess) {
  stimsls[[s]] <- matrix(0,756,2)
  for (i in 1:17) {
    j <- (i-1)*16
    stimsls[[s]][(j+1):(j+16),1] <- sample(c(1:4,1:4,6:9,6:9),16)
    stimsls[[s]][(j+1):(j+16),2] <- stimsls[[s]][(j+1):(j+16),1]+1
  }
  stimsls[[s]][273:306,] <- cbind(rep(5,34),rep(6,34))
  for (i in 1:5) {
    j <- (i-1)*90 + 306
    dex <- sample(c(1:45,1:45),90)
    stimsls[[s]][(j+1):(j+90),1] <- twinpairs[dex,1]
    stimsls[[s]][(j+1):(j+90),2] <- twinpairs[dex,2]
  }
}

remerge_p <- function(stims){
  remerge_output <- remerge(stims,L=10,Temp,C,Luce,Lrn)
  p <- remerge_output$pairp
  return(p)
}

start_time <- Sys.time()
no_cores <- min(c(30,detectCores()-5))
cl <- makeCluster(no_cores)
clusterExport(cl,c("Temp","C","Luce","Lrn","remerge"))
q <- parLapply(cl,stimsls,remerge_p)
end_time <- Sys.time()
end_time-start_time
for (s in 1:sess) {
  for (t in 1:length(crit_trials)) {
    for (i in 1:45) {
      remerge_pmat_5[t,i] <- remerge_pmat_5[t,i] + q[[s]][i,trials==crit_trials[t]]/sess
    }
  }
}

save.image("CompAlg-RAnalysis.RData")

#==RL-Elo==
Lrn <- 0.07907
Luce <- 1.52850

sess <- 1000
crit_trials <- sort(c(seq(from=-298,to=450,by=8),0))
rlelo_pmat_5 <- matrix(0,length(crit_trials),45)
trials <- (-305:450)
stims <- matrix(0,756,2)
start_time <- Sys.time()
for (s in 1:sess) {
	for (i in 1:17) {
		j <- (i-1)*16
		stims[(j+1):(j+16),1] <- sample(c(1:4,1:4,6:9,6:9),16)
		stims[(j+1):(j+16),2] <- stims[(j+1):(j+16),1]+1
	}
	stims[273:306,] <- cbind(rep(5,34),rep(6,34))
	for (i in 1:5) {
		j <- (i-1)*90 + 306
		dex <- sample(c(1:45,1:45),90)
		stims[(j+1):(j+90),1] <- twinpairs[dex,1]
		stims[(j+1):(j+90),2] <- twinpairs[dex,2]
	}
	rlelo_output <- rlelo(stims,L=10,Lrn,Luce)
	for (t in 1:length(crit_trials)) {
		V <- rlelo_output$V[,trials==crit_trials[t]]
		for (i in 1:45) {
			rlelo_pmat_5[t,i] <- rlelo_pmat_5[t,i] + inv_logit(Luce*(V[twinpairs[i,1]] - V[twinpairs[i,2]]))/sess
		}
	}
	if (s%%10 == 0) {
		end_time <- Sys.time()
		print(c(s,s/sess,end_time-start_time))
	}
}

save.image("CompAlg-RAnalysis.RData")

#==Sequential Monte Carlo Model==
N <- 10000
Sig0 <- 0.5
Sig <- 0.03180502
Luce <- 1.41009

sess <- 1000
crit_trials <- sort(c(seq(from=-298,to=450,by=8),0))
smc_pmat_5 <- matrix(0,length(crit_trials),45)
trials <- (-305:450)
stims <- matrix(0,756,2)
start_time <- Sys.time()
for (s in 1:sess) {
	for (i in 1:17) {
		j <- (i-1)*16
		stims[(j+1):(j+16),1] <- sample(c(1:4,1:4,6:9,6:9),16)
		stims[(j+1):(j+16),2] <- stims[(j+1):(j+16),1]+1
	}
	stims[273:306,] <- cbind(rep(5,34),rep(6,34))
	for (i in 1:5) {
		j <- (i-1)*90 + 306
		dex <- sample(c(1:45,1:45),90)
		stims[(j+1):(j+90),1] <- twinpairs[dex,1]
		stims[(j+1):(j+90),2] <- twinpairs[dex,2]
	}
	smc_output <- smc(stims,L=10,N,Sig,Sig0,Luce)
	
	for (t in 1:length(crit_trials)) {
		for (i in 1:45) {
			smc_pmat_5[t,i] <- smc_pmat_5[t,i] + smc_output$pairp[i,trials==crit_trials[t]]/sess
		}
	}
	if (s%%10 == 0) {
		end_time <- Sys.time()
		print(c(s,s/sess,end_time-start_time))
	}
}

save.image("CompAlg-RAnalysis.RData")

#==Betasort==
Nois <- 0.188
Rcll <- 0.495

sess <- 1000
crit_trials <- sort(c(seq(from=-298,to=450,by=8),0))
betasort_pmat_5 <- matrix(0,length(crit_trials),45)
trials <- (-305:450)
stims <- matrix(0,756,2)
start_time <- Sys.time()
for (s in 1:sess) {
	for (i in 1:17) {
		j <- (i-1)*16
		stims[(j+1):(j+16),1] <- sample(c(1:4,1:4,6:9,6:9),16)
		stims[(j+1):(j+16),2] <- stims[(j+1):(j+16),1]+1
	}
	stims[273:306,] <- cbind(rep(5,34),rep(6,34))
	for (i in 1:5) {
		j <- (i-1)*90 + 306
		dex <- sample(c(1:45,1:45),90)
		stims[(j+1):(j+90),1] <- twinpairs[dex,1]
		stims[(j+1):(j+90),2] <- twinpairs[dex,2]
	}
	betasort_output <- betasort(stims,L=10,Nois,Rcll)
	for (t in 1:length(crit_trials)) {
		P <- betasort_output$P[,trials==crit_trials[t]]
		for (i in 1:45) {
			betasort_pmat_5[t,i] <- betasort_pmat_5[t,i] + (Nois/2 + (1-Nois)*betasort_p(P[twinpairs[i,1]],P[twinpairs[i,1]+10],P[twinpairs[i,2]],P[twinpairs[i,2]+10]))/sess
		}
	}
	if (s%%10 == 0) {
		end_time <- Sys.time()
		print(c(s,s/sess,end_time-start_time))
	}
}

save.image("CompAlg-RAnalysis.RData")

#================================
#====Reversed Reward Gradient====
#================================

#==Q-Learning==
Lrn <- 0.1381238
Luce <- 2.280021
Gmma <- 0.3728916

sess <- 2000
crit_trials <- seq(from=-126,to=210,by=6)
qlrn_pmat_6 <- matrix(0,length(crit_trials),21)
trials <- (-131:210)
stims <- matrix(0,342,2)
start_time <- Sys.time()
for (s in 1:sess) {
	for (i in 1:11) {
		j <- (i-1)*12
		stims[(j+1):(j+12),1] <- sample(c(1:6,1:6),12)
		stims[(j+1):(j+12),2] <- stims[(j+1):(j+12),1]+1
	}
	for (i in 1:5) {
		j <- (i-1)*42 + 132
		dex <- sample(c(1:21,1:21),42)
		stims[(j+1):(j+42),1] <- pairs[dex,1]
		stims[(j+1):(j+42),2] <- pairs[dex,2]
	}
	qlrn_output <- qlrn(stims,L=7,Lrn,Luce,Gmma,ReinBool = TRUE,Rein=stims[,1],Symmetry = FALSE)
	for (t in 1:length(crit_trials)) {
		Q <- qlrn_output$Q[,trials==crit_trials[t]]
		for (i in 1:21) {
			V <- Luce*Q[c(pairs[i,1],pairs[i,2])]
			qlrn_pmat_6[t,i] <- qlrn_pmat_6[t,i] + (exp(V[1])/sum(exp(V)))/sess
		}
	}
	if (s%%10 == 0) {
		end_time <- Sys.time()
		print(c(s,s/sess,end_time-start_time))
	}
}

save.image("CompAlg-RAnalysis.RData")

#==Value Transfer Model==
Lrn <- 0.1371194
Luce <- 2.2579671
Tran <- 0.4063692

sess <- 1000
crit_trials <- seq(from=-126,to=210,by=6)
vtm_pmat_6 <- matrix(0,length(crit_trials),21)
trials <- (-131:210)
stims <- matrix(0,342,2)
start_time <- Sys.time()
for (s in 1:sess) {
	for (i in 1:11) {
		j <- (i-1)*12
		stims[(j+1):(j+12),1] <- sample(c(1:6,1:6),12)
		stims[(j+1):(j+12),2] <- stims[(j+1):(j+12),1]+1
	}
	for (i in 1:5) {
		j <- (i-1)*42 + 132
		dex <- sample(c(1:21,1:21),42)
		stims[(j+1):(j+42),1] <- pairs[dex,1]
		stims[(j+1):(j+42),2] <- pairs[dex,2]
	}
	vtm_output <- vtm(stims,L=7,Lrn,Luce,Tran,ReinBool = TRUE,Rein=stims[,1],Symmetry = FALSE)
	for (t in 1:length(crit_trials)) {
		V <- vtm_output$V[,trials==crit_trials[t]]
		for (i in 1:21) {
			vtm_pmat_6[t,i] <- vtm_pmat_6[t,i] + inv_logit(Luce*(V[pairs[i,1]] - V[pairs[i,2]]))/sess
		}
	}
	if (s%%10 == 0) {
		end_time <- Sys.time()
		print(c(s,s/sess,end_time-start_time))
	}
}

#==RL-REMERGE==
Temp <- 2.690235
C <- 15
Luce <- 4.97121
Lrn <- 0.5

sess <- 1000
crit_trials <- seq(from=-126,to=210,by=6)
remerge_pmat_6 <- matrix(0,length(crit_trials),21)
trials <- (-131:210)

stimsls <- list()
for (s in 1:sess) {
  stimsls[[s]] <- matrix(0,342,2)
  for (i in 1:11) {
    j <- (i-1)*12
    stimsls[[s]][(j+1):(j+12),1] <- sample(c(1:6,1:6),12)
    stimsls[[s]][(j+1):(j+12),2] <- stimsls[[s]][(j+1):(j+12),1]+1
  }
  for (i in 1:5) {
    j <- (i-1)*42 + 132
    dex <- sample(c(1:21,1:21),42)
    stimsls[[s]][(j+1):(j+42),1] <- pairs[dex,1]
    stimsls[[s]][(j+1):(j+42),2] <- pairs[dex,2]
  }
}

remerge_p <- function(stims){
  remerge_output <- remerge(stims,L=7,Temp,C,Luce,Lrn,ReinBool = TRUE,Rein=stims[,1])
  p <- remerge_output$pairp
  return(p)
}

start_time <- Sys.time()
no_cores <- min(c(30,detectCores()-5))
cl <- makeCluster(no_cores)
clusterExport(cl,c("Temp","C","Luce","Lrn","remerge"))
q <- parLapply(cl,stimsls,remerge_p)
end_time <- Sys.time()
end_time-start_time
for (s in 1:sess) {
  for (t in 1:length(crit_trials)) {
    for (i in 1:21) {
      remerge_pmat_6[t,i] <- remerge_pmat_6[t,i] + q[[s]][i,trials==crit_trials[t]]/sess
    }
  }
}

save.image("CompAlg-RAnalysis.RData")


save.image("CompAlg-RAnalysis.RData")


#==============
#====Timing ====
#==============

stims <- matrix(0,42000,2)
for (i in 1:1000) {
	j <- (i-1)*42
	dex <- sample(c(1:21,1:21),42)
	stims[(j+1):(j+42),1] <- pairs[dex,1]
	stims[(j+1):(j+42),2] <- pairs[dex,2]
}

#==Q-Learning==
Lrn <- 0.09143
Luce <- 2.715
start_time <- Sys.time()
qlrn_output <- qlrn(stims,L=7,Lrn,Luce)
end_time <- Sys.time()
end_time-start_time	

#==Value Transfer Model==
Lrn <- 0.1371194
Luce <- 2.2579671
Tran <- 0.4063692
start_time <- Sys.time()
vtm_output <- vtm(stims,L=7,Lrn,Luce,Tran)
end_time <- Sys.time()
end_time-start_time	

#==RL-REMERGE==
Temp <- 2.690235
C <- 15
Luce <- 4.97121
Lrn <- 0.5
start_time <- Sys.time()
remerge_output <- remerge(stims,L=7,Temp,C,Luce,Lrn,Counterfactual=FALSE)
end_time <- Sys.time()
end_time-start_time	

#==RL-Elo==
Lrn <- 0.07907
Luce <- 1.52850
start_time <- Sys.time()
rlelo_output <- rlelo(stims,L=7,Lrn,Luce)
end_time <- Sys.time()
end_time-start_time	

#==Sequential Monte Carlo Model==
N <- 10000
Sig0 <- 0.5
Sig <- 0.03180502
Luce <- 1.41009
start_time <- Sys.time()
smc_output <- smc(stims,L=7,N,Sig,Sig0,Luce,Counterfactual=FALSE)
end_time <- Sys.time()
end_time-start_time	

#==Betasort==
Nois <- 0.188
Rcll <- 0.495
start_time <- Sys.time()
betasort_output <- betasort(stims,L=7,Nois,Rcll,Rapid=TRUE)
end_time <- Sys.time()
end_time-start_time	


#======================
#====BIC Comparison====
#======================

#==Data Padding Utility Function==

dpuf <- function(pmat,stp) {
	len <- dim(pmat)[1]
	prb <- dim(pmat)[2]
	bmat <- matrix(0,(len*stp)+1,prb)
	for (p in 1:prb) {
		bmat[1:(stp+1),p] <- seq(from=0.5,to=pmat[1,p],length.out=stp+1)
		for(i in 1:(len-1)) {
			bmat[((i*stp)+1):(((i+1)*stp)+1),p] <- seq(from=pmat[i,p],to=pmat[i+1,p],length.out=stp+1)
		}
	}
	return(bmat)
}

qlrn_bmat <- dpuf(qlrn_pmat,6)
qlrn_bmat_1 <- dpuf(qlrn_pmat_1,6)
vtm_bmat <- dpuf(vtm_pmat,6)
vtm_bmat_1 <- dpuf(vtm_pmat_1,6)
remerge_bmat <- dpuf(remerge_pmat,6)
remerge_bmat_1 <- dpuf(remerge_pmat_1,6)
rlelo_bmat <- dpuf(rlelo_pmat,6)
smc_bmat <- dpuf(smc_pmat,6)
betasort_bmat <- dpuf(betasort_pmat,6)

#==Log-Likelihood Computing Utility Function==

llcuf <- function(bmat,data,x) {
	LL <- rep(0,length(x))
	for (i in 1:length(x)) {
		correct_dex <- (Behav$trial==x[i])&(Behav$outcome==1)
		incorrect_dex <- (Behav$trial==x[i])&(Behav$outcome==0)
		correct_p <- bmat[i,Behav$pairs[correct_dex]]
		incorrect_p <- 1-bmat[i,Behav$pairs[incorrect_dex]]
		incorrect_p[incorrect_p<0] <- -incorrect_p[incorrect_p<0]
		LL[i] <- sum(log(correct_p)) + sum(log(incorrect_p))
	}
	return(LL)
}

x <- (-132):210
c <- rep(0,length(x))
for (i in 1:length(x)) {
	c[i] <- sum(Behav$trial==x[i])
}

qlrn_LL <- llcuf(qlrn_bmat,Behav,x)
qlrn_LL_1 <- llcuf(qlrn_bmat_1,Behav,x)
vtm_LL <- llcuf(vtm_bmat,Behav,x)
vtm_LL_1 <- llcuf(vtm_bmat_1,Behav,x)
remerge_LL <- llcuf(remerge_bmat,Behav,x)
remerge_LL_1 <- llcuf(remerge_bmat_1,Behav,x)
rlelo_LL <- llcuf(rlelo_bmat,Behav,x)
smc_LL <- llcuf(smc_bmat,Behav,x)
betasort_LL <- llcuf(betasort_bmat,Behav,x)

BIC <- rep(0,9)
fp <- c(3,3,3,3,4,4,2,4,2)

BIC[1] <- log(length(Behav$outcome))*fp[1] - 2*sum(qlrn_LL)
BIC[2] <- log(length(Behav$outcome))*fp[2] - 2*sum(qlrn_LL_1)
BIC[3] <- log(length(Behav$outcome))*fp[3] - 2*sum(vtm_LL)
BIC[4] <- log(length(Behav$outcome))*fp[4] - 2*sum(vtm_LL_1)
BIC[5] <- log(length(Behav$outcome))*fp[5] - 2*sum(remerge_LL)
BIC[6] <- log(length(Behav$outcome))*fp[6] - 2*sum(remerge_LL_1)
BIC[7] <- log(length(Behav$outcome))*fp[7] - 2*sum(rlelo_LL)
BIC[8] <- log(length(Behav$outcome))*fp[8] - 2*sum(smc_LL)
BIC[9] <- log(length(Behav$outcome))*fp[9] - 2*sum(betasort_LL)

dBIC <- BIC - min(BIC)

LL <- cbind(qlrn_LL,qlrn_LL_1,vtm_LL,vtm_LL_1,remerge_LL,remerge_LL_1,rlelo_LL,smc_LL,betasort_LL)

w <- 2
wBICt <- matrix(0,length(x),9)
for (i in 1:length(x)) {
	cw <- rep(0,9)
	for (j in (i-w):(i+w)) {
		if ((j > 0)&(j <= length(x))) {
			wBICt[i,] <- wBICt[i,] - 2*LL[j,]
			cw <- cw+c[j]
		}
	}
	wBICt[i,] <- wBICt[i,] + log(cw)*fp
}

cnt <- apply(wBICt,1,min)
dBICt <- wBICt - cbind(cnt,cnt,cnt,cnt,cnt,cnt,cnt,cnt,cnt)

plot(x,dBICt[,1],col="red",typ="l",ylim=c(-1,40))
lines(x,dBICt[,2],col="red",lty="dashed")
lines(x,dBICt[,3],col="blue")
lines(x,dBICt[,4],col="blue",lty="dashed")
lines(x,dBICt[,5],col="green")
lines(x,dBICt[,6],col="green",lty="dashed")
lines(x,dBICt[,7],col="orange")
lines(x,dBICt[,8],col="purple")
lines(x,dBICt[,9],col="black")

pBICt <- dBICt
for (i in 1:length(x)) {
	pBICt[i,] <- exp(-dBICt[i,]/2)/sum(exp(-dBICt[i,]/2))
}

plot(x,pBICt[,1],col="red",typ="l",ylim=c(-0.01,1.01))
lines(x,pBICt[,2],col="red",lty="dashed")
lines(x,pBICt[,3],col="blue")
lines(x,pBICt[,4],col="blue",lty="dashed")
lines(x,pBICt[,5],col="green")
lines(x,pBICt[,6],col="green",lty="dashed")
lines(x,pBICt[,7],col="orange")
lines(x,pBICt[,8],col="purple")
lines(x,pBICt[,9],col="black")

#==============
#====Output====
#==============
dex <- c(1:6,8:12,14:17,19:21,23,24,26)

crit_trials <- seq(from=-126,to=210,by=6)
output <- cbind(crit_trials,vtm_pmat_1)
output <- cbind(dex,vtm_pmat_1[22,],dex,vtm_pmat_1[57,])

clip <- pipe("pbcopy", "w")
write.table(output, file=clip,sep="\t")
close(clip)

crit_trials <- seq(from=-258,to=210,by=6)
output <- cbind(crit_trials,qlrn_pmat_2)
output <- cbind(dex,qlrn_pmat_2[44,],dex,qlrn_pmat_2[79,])

clip <- pipe("pbcopy", "w")
write.table(output, file=clip,sep="\t")
close(clip)

crit_trials <- seq(from=-204,to=210,by=6)
output <- cbind(crit_trials,qlrn_pmat_3)
output <- cbind(dex,qlrn_pmat_3[35,],dex,qlrn_pmat_3[70,])

clip <- pipe("pbcopy", "w")
write.table(output, file=clip,sep="\t")
close(clip)


dex <- c(1:9,11:18,20:26,28:33,35:39,41:44,46:48,50:51,53)

crit_trials <- seq(from=-264,to=450,by=8)
output <- cbind(crit_trials,qlrn_pmat_4)
output <- cbind(dex,qlrn_pmat_4[34,],dex,qlrn_pmat_4[90,])

clip <- pipe("pbcopy", "w")
write.table(output, file=clip,sep="\t")
close(clip)


crit_trials <- sort(c(seq(from=-298,to=450,by=8),0))
output <- cbind(crit_trials,qlrn_pmat_5)
output <- cbind(dex,qlrn_pmat_5[39,],dex,qlrn_pmat_5[95,])

clip <- pipe("pbcopy", "w")
write.table(output, file=clip,sep="\t")
close(clip)

dex <- c(1:6,8:12,14:17,19:21,23,24,26)

crit_trials <- seq(from=-126,to=210,by=6)
output <- cbind(crit_trials,vtm_pmat_1)
output <- cbind(dex,vtm_pmat_1[22,],dex,vtm_pmat_1[57,])

clip <- pipe("pbcopy", "w")
write.table(output, file=clip,sep="\t")
close(clip)

x <- (-132):210
output <- cbind(x,dBICt)
output <- cbind(x,pBICt)

clip <- pipe("pbcopy", "w")
write.table(output, file=clip,sep="\t")
close(clip)
